# Supplementary material for: Sixty-one thousand recent planktonic foraminifera from the Atlantic Ocean
Source: Sci Data. 2018 Aug 28;5:180109. doi: 10.1038/sdata.2018.109 (PMC6111889; doi:10.1038/sdata.2018.109)
Supplement: Supplementary file 1 [file sdata2018109-isa1.zip]

Archive with 4 entries (4 files):
- i_Investigation.txt
- s_study_Hull.txt
- a_2D_Hull.txt
- a_3D_Hull.txt
