# Supplementary material for: Sixty-one thousand recent planktonic foraminifera from the Atlantic Ocean
Source: Sci Data. 2018 Aug 28;5:180109. doi: 10.1038/sdata.2018.109 (PMC6111889; doi:10.1038/sdata.2018.109)
Supplement: Supplementary file 1 [file sdata2018109-isa1.zip › i_Investigation.txt]

# Investigation File generated for Scientific Data with Investigation File Authoring Tool version 0.1.0 on 02/08/2018 - This metadata file is CC0
ONTOLOGY SOURCE REFERENCE
Term Source Name	NCBITAXON	GAZ	UO	ERO	OBI	ENVO	BAO
Term Source File	http://data.bioontology.org/ontologies/NCBITAXON	http://data.bioontology.org/ontologies/GAZ	http://data.bioontology.org/ontologies/UO	http://data.bioontology.org/ontologies/ERO	http://data.bioontology.org/ontologies/OBI	http://data.bioontology.org/ontologies/ENVO	http://data.bioontology.org/ontologies/BAO
Term Source Version	2016AB	$Revision: 1.512 $	unknown	2013-08-02	2014-08-18		2.0
Term Source Description	National Center for Biotechnology Information (NCBI) Organismal Classification	Gazetteer	Units of Measurement Ontology	Eagle-I Research Resource Ontology	Ontology for Biomedical Investigations	Environment Ontology	BioAssay Ontology
INVESTIGATION
Investigation Identifier
Investigation Title
Investigation Description
Investigation Submission Date
Investigation Public Release Date
INVESTIGATION PUBLICATIONS
Investigation PubMed ID
Investigation Publication DOI
Investigation Publication Author List
Investigation Publication Title
Investigation Publication Status
Investigation Publication Status Term Accession Number
Investigation Publication Status Term Source REF
INVESTIGATION CONTACTS
Investigation Person Last Name
Investigation Person Mid Initials
Investigation Person First Name
Investigation Person Address
Investigation Person Phone
Investigation Person Fax
Investigation Person Email
Investigation Person Affiliation
Investigation Person Roles
Investigation Person Roles Term Accession Number
Investigation Person Roles Term Source REF
STUDY
Study Identifier	10.1038/sdata.2018.109
Study Title	Sixty-one thousand recent planktonic foraminifera from the Atlantic Ocean
Study Submission Date	22/05/2017
Study Public Release Date	28/08/2018
Study Description	http://www.nature.com/articles/sdata2018109#abstract
Study File Name	s_study_Hull.txt
Comment[Subject Keywords]	//;//;//;//;//
Comment[Manuscript Licence]	CC BY-4.0
Comment[Experimental Metadata Licence]	CC0
Comment[Supplementary Information File Name]		Supplementary Table 1
Comment[Supplementary Information File Type]	x-zip-compressed	vnd.openxmlformats-officedocument.spreadsheetml.sheet
Comment[Supplementary Information File URL]	http://www.nature.com/articles/sdata2018109#supplementary-information	http://www.nature.com/articles/sdata2018109#supplementary-information
Comment[Data Repository]	Zenodo
Comment[Data Record Accession]	doi:10.5281/zenodo.165514
Comment[Data Record URI]	http://doi.org/10.5281/zenodo.165514
STUDY DESIGN DESCRIPTORS
Study Design Type	image analysis objective	observation design	biodiversity assessment objective
Study Design Type Term Accession Number	ERO:0100099	OBI:0300311	OBI:0001969
Study Design Type Term Source REF	ERO	OBI	OBI
STUDY PUBLICATIONS
Study PubMed ID	""
Study Publication DOI	doi:10.1098/rstb.2015.0227
Study Publication Author List	""
Study Publication Title	""
Study Publication Status	published
Study Publication Status Term Accession Number	
Study Publication Status Term Source REF	
STUDY FACTORS
Study Factor Name	geographic location
Study Factor Type	geographic location
Study Factor Type Term Accession Number	GAZ:00000448
Study Factor Type Term Source REF	OBI
STUDY ASSAYS
Study Assay Measurement Type	two-dimensional spatial region	morphology
Study Assay Measurement Type Term Accession Number	BFO:0000009	PATO:0000051
Study Assay Measurement Type Term Source REF	OBI	ENVO
Study Assay Technology Type	imaging method	morphometry
Study Assay Technology Type Term Accession Number	BAO:0000452	ERO:0001568
Study Assay Technology Type Term Source REF	BAO	ERO
Study Assay Technology Platform	""	""
Study Assay File Name	a_2D_Hull.txt	a_3D_Hull.txt
STUDY PROTOCOLS
Study Protocol Name	Sample Selection and Preparation	Imaging	AutoMorph
Study Protocol Type	selection	imaging method	image processing technique
Study Protocol Type Term Accession Number	OBI:0001928	BAO:0000452	ERO:0001788
Study Protocol Type Term Source REF	OBI	BAO	ERO
Study Protocol Description			
Study Protocol URI	""	""	""
Study Protocol Version			
Study Protocol Parameters Name	""	instrument; manufacturer	""
Study Protocol Parameters Name Term Accession Number	""	""	""
Study Protocol Parameters Name Term Source REF	""	""	""
Study Protocol Components Name	""	""	""
Study Protocol Components Type	""	""	""
Study Protocol Components Type Term Accession Number	""	""	""
Study Protocol Components Type Term Source REF	""	""	""
STUDY CONTACTS
Study Person Last Name	Elder	Hsiang	Nelson	Strotz	Kahanamoku	Hull
Study Person First Name	Leanne E.	Allison Y.	Kaylea	Luke C.	Sara S.	Pincelli M.
Study Person Mid Initials						
Study Person Email	""	""	""	""	""	pincelli.hull@yale.edu
Study Person Phone						
Study Person Fax						
Study Person Address						
Study Person Affiliation	Department of Geology and Geophysics, Yale University, Yale 06520, USA	Department of Geology and Geophysics, Yale University, Yale 06520, USA	Department of Geology and Geophysics, Yale University, Yale 06520, USA	Department of Geology and Geophysics, Yale University, Yale 06520, USA	Department of Geology and Geophysics, Yale University, Yale 06520, USA	Department of Geology and Geophysics, Yale University, Yale 06520, USA
Study Person Roles						
Study Person Roles Term Accession Number						
Study Person Roles Term Source REF						
Comment[Study Person ORCID]			0000-0002-1606-1663		0000-0003-4157-4791	
Comment[Funder]						
Comment[FundRef ID]						
Comment[Funder Term Source REF]						
Comment[Grant Identifier]						
