# Supplementary material for: Sixty-one thousand recent planktonic foraminifera from the Atlantic Ocean
Source: Sci Data. 2018 Aug 28;5:180109. doi: 10.1038/sdata.2018.109 (PMC6111889; doi:10.1038/sdata.2018.109)
Supplement: Supplementary file 1 [file sdata2018109-isa1.zip › s_study_Hull.txt]

Source Name	Characteristics[organism]	Term Source REF	Term Accession Number	Characteristics[geographical location]	Term Source REF	Term Accession Number	Characteristics[environment type]	Term Source REF	Term Accession Number	Characteristics[latitude]	Unit	Term Source REF	Term Accession Number	Characteristics[longitude]	Unit	Term Source REF	Term Accession Number	Characteristics[water depth]	Unit	Term Source REF	Term Accession Number	Protocol REF	Sample Name	Factor Value[geographic location]
Lamont	Foraminifera	NCBITAXON	NCBITaxon:29178	North Atlantic Ocean	GAZ	GAZ:00000377	marine sediment	ENVO	ENVO:03000033	38.9167	degree	UO	UO:0000185	-69.7583	degree	UO	UO:0000185	2993	meter	UO	UO:0000008	Sample Selection and Preparation	IPE.08135	38.9167,-69.7583
R.Norris-WHOI core top	Foraminifera	NCBITAXON	NCBITaxon:29178	South Atlantic Ocean	GAZ	GAZ:00000378	marine sediment	ENVO	ENVO:03000033	-30.0017	degree	UO	UO:0000185	-35.5617	degree	UO	UO:0000185	2090	meter	UO	UO:0000008	Sample Selection and Preparation	IPE.08147	-30.0017,-35.5617
R.Norris-WHOI core top	Foraminifera	NCBITAXON	NCBITaxon:29178	North Atlantic Ocean	GAZ	GAZ:00000377	marine sediment	ENVO	ENVO:03000033	43.488333	degree	UO	UO:0000185	-29.625	degree	UO	UO:0000185	2630	meter	UO	UO:0000008	Sample Selection and Preparation	IPE.08154	43.488333,-29.625
R.Norris-WHOI core top	Foraminifera	NCBITAXON	NCBITaxon:29178	North Atlantic Ocean	GAZ	GAZ:00000377	marine sediment	ENVO	ENVO:03000033	16.7333	degree	UO	UO:0000185	-58.45	degree	UO	UO:0000185	4006	meter	UO	UO:0000008	Sample Selection and Preparation	IPE.08158	16.7333,-58.45
R.Norris-WHOI core top	Foraminifera	NCBITAXON	NCBITaxon:29178	North Atlantic Ocean	GAZ	GAZ:00000377	marine sediment	ENVO	ENVO:03000033	12.973	degree	UO	UO:0000185	-44.568	degree	UO	UO:0000185	3266	meter	UO	UO:0000008	Sample Selection and Preparation	IPE.08171	12.973,-44.568
R.Norris-WHOI core top	Foraminifera	NCBITAXON	NCBITaxon:29178	North Atlantic Ocean	GAZ	GAZ:00000377	marine sediment	ENVO	ENVO:03000033	43.288	degree	UO	UO:0000185	-29.83	degree	UO	UO:0000185	2103	meter	UO	UO:0000008	Sample Selection and Preparation	IPE.08178	43.288,-29.83
R.Norris-WHOI core top	Foraminifera	NCBITAXON	NCBITaxon:29178	North Atlantic Ocean	GAZ	GAZ:00000377	marine sediment	ENVO	ENVO:03000033	42	degree	UO	UO:0000185	-29.9	degree	UO	UO:0000185	2434	meter	UO	UO:0000008	Sample Selection and Preparation	IPE.08182	42,-29.9
R.Norris-WHOI core top	Foraminifera	NCBITAXON	NCBITaxon:29178	North Atlantic Ocean	GAZ	GAZ:00000377	marine sediment	ENVO	ENVO:03000033	33.825	degree	UO	UO:0000185	-75.3	degree	UO	UO:0000185	3204	meter	UO	UO:0000008	Sample Selection and Preparation	IPE.08194	33.825,-75.3
R.Norris-WHOI core top	Foraminifera	NCBITAXON	NCBITaxon:29178	North Atlantic Ocean	GAZ	GAZ:00000377	marine sediment	ENVO	ENVO:03000033	33.4483	degree	UO	UO:0000185	-74.8917	degree	UO	UO:0000185	3824	meter	UO	UO:0000008	Sample Selection and Preparation	IPE.08195	33.4483,-74.8917
R.Norris-WHOI core top	Foraminifera	NCBITAXON	NCBITaxon:29178	North Atlantic Ocean	GAZ	GAZ:00000377	marine sediment	ENVO	ENVO:03000033	34.0167	degree	UO	UO:0000185	-75.6167	degree	UO	UO:0000185	2942	meter	UO	UO:0000008	Sample Selection and Preparation	IPE.08196	34.0167,-75.6167
R.Norris-WHOI core top	Foraminifera	NCBITAXON	NCBITaxon:29178	South Atlantic Ocean	GAZ	GAZ:00000378	marine sediment	ENVO	ENVO:03000033	-29.66	degree	UO	UO:0000185	-34.6667	degree	UO	UO:0000185	1840	meter	UO	UO:0000008	Sample Selection and Preparation	IPE.08199	-29.66,-34.6667
R.Norris-WHOI core top	Foraminifera	NCBITAXON	NCBITaxon:29178	North Atlantic Ocean	GAZ	GAZ:00000377	marine sediment	ENVO	ENVO:03000033	11.9583	degree	UO	UO:0000185	-46.1667	degree	UO	UO:0000185	4217	meter	UO	UO:0000008	Sample Selection and Preparation	IPE.08204	11.9583,-46.1667
R.Norris-WHOI core top	Foraminifera	NCBITAXON	NCBITaxon:29178	North Atlantic Ocean	GAZ	GAZ:00000377	marine sediment	ENVO	ENVO:03000033	18.033	degree	UO	UO:0000185	-24.45	degree	UO	UO:0000185	3696	meter	UO	UO:0000008	Sample Selection and Preparation	IPE.08208	18.033,-24.45
R.Norris-WHOI core top	Foraminifera	NCBITAXON	NCBITaxon:29178	North Atlantic Ocean	GAZ	GAZ:00000377	marine sediment	ENVO	ENVO:03000033	19.667	degree	UO	UO:0000185	-42.733	degree	UO	UO:0000185	4043	meter	UO	UO:0000008	Sample Selection and Preparation	IPE.08209	19.667,-42.733
R.Norris-WHOI core top	Foraminifera	NCBITAXON	NCBITaxon:29178	North Atlantic Ocean	GAZ	GAZ:00000377	marine sediment	ENVO	ENVO:03000033	19.567	degree	UO	UO:0000185	-44.95	degree	UO	UO:0000185	3515	meter	UO	UO:0000008	Sample Selection and Preparation	IPE.08210	19.567,-44.95
R.Norris-WHOI core top	Foraminifera	NCBITAXON	NCBITaxon:29178	North Atlantic Ocean	GAZ	GAZ:00000377	marine sediment	ENVO	ENVO:03000033	19.5633	degree	UO	UO:0000185	-46.13	degree	UO	UO:0000185	2471	meter	UO	UO:0000008	Sample Selection and Preparation	IPE.08215	19.5633,-46.13
Lamont	Foraminifera	NCBITAXON	NCBITaxon:29178	North Atlantic Ocean	GAZ	GAZ:00000377	marine sediment	ENVO	ENVO:03000033	58.02	degree	UO	UO:0000185	-45.03	degree	UO	UO:0000185	2358	meter	UO	UO:0000008	Sample Selection and Preparation	IPE.08228	58.02,-45.03
Lamont	Foraminifera	NCBITAXON	NCBITaxon:29178	North Atlantic Ocean	GAZ	GAZ:00000377	marine sediment	ENVO	ENVO:03000033	64.71	degree	UO	UO:0000185	-28.91	degree	UO	UO:0000185	1349	meter	UO	UO:0000008	Sample Selection and Preparation	IPE.08230	64.71,-28.91
Lamont	Foraminifera	NCBITAXON	NCBITaxon:29178	North Atlantic Ocean	GAZ	GAZ:00000377	marine sediment	ENVO	ENVO:03000033	57.24	degree	UO	UO:0000185	-34.28	degree	UO	UO:0000185	1923	meter	UO	UO:0000008	Sample Selection and Preparation	IPE.08232	57.24,-34.28
Lamont	Foraminifera	NCBITAXON	NCBITaxon:29178	North Atlantic Ocean	GAZ	GAZ:00000377	marine sediment	ENVO	ENVO:03000033	43.77	degree	UO	UO:0000185	-43.64	degree	UO	UO:0000185	2953	meter	UO	UO:0000008	Sample Selection and Preparation	IPE.08234	43.77,-43.64
Lamont	Foraminifera	NCBITAXON	NCBITaxon:29178	South Atlantic Ocean	GAZ	GAZ:00000378	marine sediment	ENVO	ENVO:03000033	-45.675	degree	UO	UO:0000185	-59.678	degree	UO	UO:0000185	1085	meter	UO	UO:0000008	Sample Selection and Preparation	IPE.08248	-45.675,-59.678
Bruce Corliss-URI	Foraminifera	NCBITAXON	NCBITaxon:29178	North Atlantic Ocean	GAZ	GAZ:00000377	marine sediment	ENVO	ENVO:03000033	37.412	degree	UO	UO:0000185	-25.902	degree	UO	UO:0000185	2310	meter	UO	UO:0000008	Sample Selection and Preparation	IPE.08259	37.412,-25.902
Bruce Corliss-URI	Foraminifera	NCBITAXON	NCBITaxon:29178	North Atlantic Ocean	GAZ	GAZ:00000377	marine sediment	ENVO	ENVO:03000033	38.793	degree	UO	UO:0000185	-24.562	degree	UO	UO:0000185	3770	meter	UO	UO:0000008	Sample Selection and Preparation	IPE.08262	38.793,-24.562
Bruce Corliss-URI	Foraminifera	NCBITAXON	NCBITaxon:29178	North Atlantic Ocean	GAZ	GAZ:00000377	marine sediment	ENVO	ENVO:03000033	38.895	degree	UO	UO:0000185	-23.338	degree	UO	UO:0000185	3580	meter	UO	UO:0000008	Sample Selection and Preparation	IPE.08264	38.895,-23.338
Michael Henehan-Tuebingen	Foraminifera	NCBITAXON	NCBITaxon:29178	North Atlantic Ocean	GAZ	GAZ:00000377	marine sediment	ENVO	ENVO:03000033	70.33	degree	UO	UO:0000185	-10.63	degree	UO	UO:0000185	1710	meter	UO	UO:0000008	Sample Selection and Preparation	IPE.08282	70.33,-10.63
Michael Henehan-Tuebingen	Foraminifera	NCBITAXON	NCBITaxon:29178	North Atlantic Ocean	GAZ	GAZ:00000377	marine sediment	ENVO	ENVO:03000033	70.54	degree	UO	UO:0000185	-1.99	degree	UO	UO:0000185	2795	meter	UO	UO:0000008	Sample Selection and Preparation	IPE.08285	70.54,-1.99
Michael Henehan-Tuebingen	Foraminifera	NCBITAXON	NCBITaxon:29178	North Atlantic Ocean	GAZ	GAZ:00000377	marine sediment	ENVO	ENVO:03000033	67.65	degree	UO	UO:0000185	5.75	degree	UO	UO:0000185	1411	meter	UO	UO:0000008	Sample Selection and Preparation	IPE.08295	67.65,5.75
Bruce Corliss-Lamont	Foraminifera	NCBITAXON	NCBITaxon:29178	North Atlantic Ocean	GAZ	GAZ:00000377	marine sediment	ENVO	ENVO:03000033	60.183	degree	UO	UO:0000185	-24.617	degree	UO	UO:0000185	2178	meter	UO	UO:0000008	Sample Selection and Preparation	IPE.08309	60.183,-24.617
Bruce Corliss-Lamont	Foraminifera	NCBITAXON	NCBITaxon:29178	North Atlantic Ocean	GAZ	GAZ:00000377	marine sediment	ENVO	ENVO:03000033	58.55	degree	UO	UO:0000185	-22.2	degree	UO	UO:0000185	2933	meter	UO	UO:0000008	Sample Selection and Preparation	IPE.08313	58.55,-22.2
Bruce Corliss- WHOI	Foraminifera	NCBITAXON	NCBITaxon:29178	North Atlantic Ocean	GAZ	GAZ:00000377	marine sediment	ENVO	ENVO:03000033	5.267	degree	UO	UO:0000185	-44.133	degree	UO	UO:0000185	3273	meter	UO	UO:0000008	Sample Selection and Preparation	IPE.08316	5.267,-44.133
Bruce Corliss-Lamont	Foraminifera	NCBITAXON	NCBITaxon:29178	North Atlantic Ocean	GAZ	GAZ:00000377	marine sediment	ENVO	ENVO:03000033	54.067	degree	UO	UO:0000185	-24.183	degree	UO	UO:0000185	3433	meter	UO	UO:0000008	Sample Selection and Preparation	IPE.08320	54.067,-24.183
Bruce Corliss-Lamont	Foraminifera	NCBITAXON	NCBITaxon:29178	North Atlantic Ocean	GAZ	GAZ:00000377	marine sediment	ENVO	ENVO:03000033	49.133	degree	UO	UO:0000185	-25.5	degree	UO	UO:0000185	3647	meter	UO	UO:0000008	Sample Selection and Preparation	IPE.08322	49.133,-25.5
Lamont	Foraminifera	NCBITAXON	NCBITaxon:29178	North Atlantic Ocean	GAZ	GAZ:00000377	marine sediment	ENVO	ENVO:03000033	33.5	degree	UO	UO:0000185	-64.4	degree	UO	UO:0000185	1575	meter	UO	UO:0000008	Sample Selection and Preparation	IPE.08378	33.5,-64.4
Bruce Corliss- WHOI	Foraminifera	NCBITAXON	NCBITaxon:29178	North Atlantic Ocean	GAZ	GAZ:00000377	marine sediment	ENVO	ENVO:03000033	60.995	degree	UO	UO:0000185	-16.092	degree	UO	UO:0000185	2435	meter	UO	UO:0000008	Sample Selection and Preparation	IPE.08384	60.995,-16.092
