# Supplementary material for: Sixty-one thousand recent planktonic foraminifera from the Atlantic Ocean
Source: Sci Data. 2018 Aug 28;5:180109. doi: 10.1038/sdata.2018.109 (PMC6111889; doi:10.1038/sdata.2018.109)
Supplement: Supplementary file 1 [file sdata2018109-isa1.zip › a_3D_Hull.txt]

Sample Name	Protocol REF	Parameter Value[instrument]	Parameter Value[manufacturer]	Assay Name	Raw Data File	Comment[Data Repository]	Comment[Data Record Accession]	Comment[Data Record URI]	Protocol REF	Derived Data File	Comment[Data Repository]	Comment[Data Record Accession]	Comment[Data Record URI]	Protocol REF	Derived Data File	Comment[Data Repository]	Comment[Data Record Accession]	Comment[Data Record URI]	Protocol REF	Derived Data File	Comment[Data Repository]	Comment[Data Record Accession]	Comment[Data Record URI]	Protocol REF	Derived Data File	Comment[Data Repository]	Comment[Data Record Accession]	Comment[Data Record URI]	Protocol REF	Derived Data File	Comment[Data Repository]	Comment[Data Record Accession]	Comment[Data Record URI]	Factor Value[geographic location]
IPE.08178	Imaging	DM6000M compound microscope	Leica Microsystems	IP.307625	slide_images.tar.gz	Zenodo	doi:10.5281/zenodo.165514	http://doi.org/10.5281/zenodo.165514	AutoMorph	edf_images.tar.gz	Zenodo	doi:10.5281/zenodo.165514	http://doi.org/10.5281/zenodo.165514	AutoMorph	obj_zstacks.tar.gz	Zenodo	doi:10.5281/zenodo.165514	http://doi.org/10.5281/zenodo.165514	AutoMorph	shape_measurements.csv	Zenodo	doi:10.5281/zenodo.165514	http://doi.org/10.5281/zenodo.165514	AutoMorph	3d_pdfs.tar.gz	Zenodo	doi:10.5281/zenodo.165514	http://doi.org/10.5281/zenodo.165514	AutoMorph	3d_obj_files.tar.gz	Zenodo	doi:10.5281/zenodo.165514	http://doi.org/10.5281/zenodo.165514	43.288,-29.83
IPE.08178	Imaging	DM6000M compound microscope	Leica Microsystems	IP.307626	slide_images.tar.gz	Zenodo	doi:10.5281/zenodo.165514	http://doi.org/10.5281/zenodo.165514	AutoMorph	edf_images.tar.gz	Zenodo	doi:10.5281/zenodo.165514	http://doi.org/10.5281/zenodo.165514	AutoMorph	obj_zstacks.tar.gz	Zenodo	doi:10.5281/zenodo.165514	http://doi.org/10.5281/zenodo.165514	AutoMorph	shape_measurements.csv	Zenodo	doi:10.5281/zenodo.165514	http://doi.org/10.5281/zenodo.165514	AutoMorph	3d_pdfs.tar.gz	Zenodo	doi:10.5281/zenodo.165514	http://doi.org/10.5281/zenodo.165514	AutoMorph	3d_obj_files.tar.gz	Zenodo	doi:10.5281/zenodo.165514	http://doi.org/10.5281/zenodo.165514	43.288,-29.83
IPE.08178	Imaging	DM6000M compound microscope	Leica Microsystems	IP.307627	slide_images.tar.gz	Zenodo	doi:10.5281/zenodo.165514	http://doi.org/10.5281/zenodo.165514	AutoMorph	edf_images.tar.gz	Zenodo	doi:10.5281/zenodo.165514	http://doi.org/10.5281/zenodo.165514	AutoMorph	obj_zstacks.tar.gz	Zenodo	doi:10.5281/zenodo.165514	http://doi.org/10.5281/zenodo.165514	AutoMorph	shape_measurements.csv	Zenodo	doi:10.5281/zenodo.165514	http://doi.org/10.5281/zenodo.165514	AutoMorph	3d_pdfs.tar.gz	Zenodo	doi:10.5281/zenodo.165514	http://doi.org/10.5281/zenodo.165514	AutoMorph	3d_obj_files.tar.gz	Zenodo	doi:10.5281/zenodo.165514	http://doi.org/10.5281/zenodo.165514	43.288,-29.83
IPE.08178	Imaging	DM6000M compound microscope	Leica Microsystems	IP.307628	slide_images.tar.gz	Zenodo	doi:10.5281/zenodo.165514	http://doi.org/10.5281/zenodo.165514	AutoMorph	edf_images.tar.gz	Zenodo	doi:10.5281/zenodo.165514	http://doi.org/10.5281/zenodo.165514	AutoMorph	obj_zstacks.tar.gz	Zenodo	doi:10.5281/zenodo.165514	http://doi.org/10.5281/zenodo.165514	AutoMorph	shape_measurements.csv	Zenodo	doi:10.5281/zenodo.165514	http://doi.org/10.5281/zenodo.165514	AutoMorph	3d_pdfs.tar.gz	Zenodo	doi:10.5281/zenodo.165514	http://doi.org/10.5281/zenodo.165514	AutoMorph	3d_obj_files.tar.gz	Zenodo	doi:10.5281/zenodo.165514	http://doi.org/10.5281/zenodo.165514	43.288,-29.83
IPE.08316	Imaging	DM6000M compound microscope	Leica Microsystems	IP.307630	slide_images.tar.gz	Zenodo	doi:10.5281/zenodo.165514	http://doi.org/10.5281/zenodo.165514	AutoMorph	edf_images.tar.gz	Zenodo	doi:10.5281/zenodo.165514	http://doi.org/10.5281/zenodo.165514	AutoMorph	obj_zstacks.tar.gz	Zenodo	doi:10.5281/zenodo.165514	http://doi.org/10.5281/zenodo.165514	AutoMorph	shape_measurements.csv	Zenodo	doi:10.5281/zenodo.165514	http://doi.org/10.5281/zenodo.165514	AutoMorph	3d_pdfs.tar.gz	Zenodo	doi:10.5281/zenodo.165514	http://doi.org/10.5281/zenodo.165514	AutoMorph	3d_obj_files.tar.gz	Zenodo	doi:10.5281/zenodo.165514	http://doi.org/10.5281/zenodo.165514	5.267,-44.133
IPE.08316	Imaging	DM6000M compound microscope	Leica Microsystems	IP.307631	slide_images.tar.gz	Zenodo	doi:10.5281/zenodo.165514	http://doi.org/10.5281/zenodo.165514	AutoMorph	edf_images.tar.gz	Zenodo	doi:10.5281/zenodo.165514	http://doi.org/10.5281/zenodo.165514	AutoMorph	obj_zstacks.tar.gz	Zenodo	doi:10.5281/zenodo.165514	http://doi.org/10.5281/zenodo.165514	AutoMorph	shape_measurements.csv	Zenodo	doi:10.5281/zenodo.165514	http://doi.org/10.5281/zenodo.165514	AutoMorph	3d_pdfs.tar.gz	Zenodo	doi:10.5281/zenodo.165514	http://doi.org/10.5281/zenodo.165514	AutoMorph	3d_obj_files.tar.gz	Zenodo	doi:10.5281/zenodo.165514	http://doi.org/10.5281/zenodo.165514	5.267,-44.133
IPE.08316	Imaging	DM6000M compound microscope	Leica Microsystems	IP.307632	slide_images.tar.gz	Zenodo	doi:10.5281/zenodo.165514	http://doi.org/10.5281/zenodo.165514	AutoMorph	edf_images.tar.gz	Zenodo	doi:10.5281/zenodo.165514	http://doi.org/10.5281/zenodo.165514	AutoMorph	obj_zstacks.tar.gz	Zenodo	doi:10.5281/zenodo.165514	http://doi.org/10.5281/zenodo.165514	AutoMorph	shape_measurements.csv	Zenodo	doi:10.5281/zenodo.165514	http://doi.org/10.5281/zenodo.165514	AutoMorph	3d_pdfs.tar.gz	Zenodo	doi:10.5281/zenodo.165514	http://doi.org/10.5281/zenodo.165514	AutoMorph	3d_obj_files.tar.gz	Zenodo	doi:10.5281/zenodo.165514	http://doi.org/10.5281/zenodo.165514	5.267,-44.133
IPE.08316	Imaging	DM6000M compound microscope	Leica Microsystems	IP.307633	slide_images.tar.gz	Zenodo	doi:10.5281/zenodo.165514	http://doi.org/10.5281/zenodo.165514	AutoMorph	edf_images.tar.gz	Zenodo	doi:10.5281/zenodo.165514	http://doi.org/10.5281/zenodo.165514	AutoMorph	obj_zstacks.tar.gz	Zenodo	doi:10.5281/zenodo.165514	http://doi.org/10.5281/zenodo.165514	AutoMorph	shape_measurements.csv	Zenodo	doi:10.5281/zenodo.165514	http://doi.org/10.5281/zenodo.165514	AutoMorph	3d_pdfs.tar.gz	Zenodo	doi:10.5281/zenodo.165514	http://doi.org/10.5281/zenodo.165514	AutoMorph	3d_obj_files.tar.gz	Zenodo	doi:10.5281/zenodo.165514	http://doi.org/10.5281/zenodo.165514	5.267,-44.133
IPE.08316	Imaging	DM6000M compound microscope	Leica Microsystems	IP.307634	slide_images.tar.gz	Zenodo	doi:10.5281/zenodo.165514	http://doi.org/10.5281/zenodo.165514	AutoMorph	edf_images.tar.gz	Zenodo	doi:10.5281/zenodo.165514	http://doi.org/10.5281/zenodo.165514	AutoMorph	obj_zstacks.tar.gz	Zenodo	doi:10.5281/zenodo.165514	http://doi.org/10.5281/zenodo.165514	AutoMorph	shape_measurements.csv	Zenodo	doi:10.5281/zenodo.165514	http://doi.org/10.5281/zenodo.165514	AutoMorph	3d_pdfs.tar.gz	Zenodo	doi:10.5281/zenodo.165514	http://doi.org/10.5281/zenodo.165514	AutoMorph	3d_obj_files.tar.gz	Zenodo	doi:10.5281/zenodo.165514	http://doi.org/10.5281/zenodo.165514	5.267,-44.133
IPE.08230	Imaging	DM6000M compound microscope	Leica Microsystems	IP.307636	slide_images.tar.gz	Zenodo	doi:10.5281/zenodo.165514	http://doi.org/10.5281/zenodo.165514	AutoMorph	edf_images.tar.gz	Zenodo	doi:10.5281/zenodo.165514	http://doi.org/10.5281/zenodo.165514	AutoMorph	obj_zstacks.tar.gz	Zenodo	doi:10.5281/zenodo.165514	http://doi.org/10.5281/zenodo.165514	AutoMorph	shape_measurements.csv	Zenodo	doi:10.5281/zenodo.165514	http://doi.org/10.5281/zenodo.165514	AutoMorph	3d_pdfs.tar.gz	Zenodo	doi:10.5281/zenodo.165514	http://doi.org/10.5281/zenodo.165514	AutoMorph	3d_obj_files.tar.gz	Zenodo	doi:10.5281/zenodo.165514	http://doi.org/10.5281/zenodo.165514	64.71,-28.91
IPE.08230	Imaging	DM6000M compound microscope	Leica Microsystems	IP.307637	slide_images.tar.gz	Zenodo	doi:10.5281/zenodo.165514	http://doi.org/10.5281/zenodo.165514	AutoMorph	edf_images.tar.gz	Zenodo	doi:10.5281/zenodo.165514	http://doi.org/10.5281/zenodo.165514	AutoMorph	obj_zstacks.tar.gz	Zenodo	doi:10.5281/zenodo.165514	http://doi.org/10.5281/zenodo.165514	AutoMorph	shape_measurements.csv	Zenodo	doi:10.5281/zenodo.165514	http://doi.org/10.5281/zenodo.165514	AutoMorph	3d_pdfs.tar.gz	Zenodo	doi:10.5281/zenodo.165514	http://doi.org/10.5281/zenodo.165514	AutoMorph	3d_obj_files.tar.gz	Zenodo	doi:10.5281/zenodo.165514	http://doi.org/10.5281/zenodo.165514	64.71,-28.91
IPE.08230	Imaging	DM6000M compound microscope	Leica Microsystems	IP.307638	slide_images.tar.gz	Zenodo	doi:10.5281/zenodo.165514	http://doi.org/10.5281/zenodo.165514	AutoMorph	edf_images.tar.gz	Zenodo	doi:10.5281/zenodo.165514	http://doi.org/10.5281/zenodo.165514	AutoMorph	obj_zstacks.tar.gz	Zenodo	doi:10.5281/zenodo.165514	http://doi.org/10.5281/zenodo.165514	AutoMorph	shape_measurements.csv	Zenodo	doi:10.5281/zenodo.165514	http://doi.org/10.5281/zenodo.165514	AutoMorph	3d_pdfs.tar.gz	Zenodo	doi:10.5281/zenodo.165514	http://doi.org/10.5281/zenodo.165514	AutoMorph	3d_obj_files.tar.gz	Zenodo	doi:10.5281/zenodo.165514	http://doi.org/10.5281/zenodo.165514	64.71,-28.91
IPE.08230	Imaging	DM6000M compound microscope	Leica Microsystems	IP.307639	slide_images.tar.gz	Zenodo	doi:10.5281/zenodo.165514	http://doi.org/10.5281/zenodo.165514	AutoMorph	edf_images.tar.gz	Zenodo	doi:10.5281/zenodo.165514	http://doi.org/10.5281/zenodo.165514	AutoMorph	obj_zstacks.tar.gz	Zenodo	doi:10.5281/zenodo.165514	http://doi.org/10.5281/zenodo.165514	AutoMorph	shape_measurements.csv	Zenodo	doi:10.5281/zenodo.165514	http://doi.org/10.5281/zenodo.165514	AutoMorph	3d_pdfs.tar.gz	Zenodo	doi:10.5281/zenodo.165514	http://doi.org/10.5281/zenodo.165514	AutoMorph	3d_obj_files.tar.gz	Zenodo	doi:10.5281/zenodo.165514	http://doi.org/10.5281/zenodo.165514	64.71,-28.91
IPE.08230	Imaging	DM6000M compound microscope	Leica Microsystems	IP.307640	slide_images.tar.gz	Zenodo	doi:10.5281/zenodo.165514	http://doi.org/10.5281/zenodo.165514	AutoMorph	edf_images.tar.gz	Zenodo	doi:10.5281/zenodo.165514	http://doi.org/10.5281/zenodo.165514	AutoMorph	obj_zstacks.tar.gz	Zenodo	doi:10.5281/zenodo.165514	http://doi.org/10.5281/zenodo.165514	AutoMorph	shape_measurements.csv	Zenodo	doi:10.5281/zenodo.165514	http://doi.org/10.5281/zenodo.165514	AutoMorph	3d_pdfs.tar.gz	Zenodo	doi:10.5281/zenodo.165514	http://doi.org/10.5281/zenodo.165514	AutoMorph	3d_obj_files.tar.gz	Zenodo	doi:10.5281/zenodo.165514	http://doi.org/10.5281/zenodo.165514	64.71,-28.91
IPE.08204	Imaging	DM6000M compound microscope	Leica Microsystems	IP.307642	slide_images.tar.gz	Zenodo	doi:10.5281/zenodo.165514	http://doi.org/10.5281/zenodo.165514	AutoMorph	edf_images.tar.gz	Zenodo	doi:10.5281/zenodo.165514	http://doi.org/10.5281/zenodo.165514	AutoMorph	obj_zstacks.tar.gz	Zenodo	doi:10.5281/zenodo.165514	http://doi.org/10.5281/zenodo.165514	AutoMorph	shape_measurements.csv	Zenodo	doi:10.5281/zenodo.165514	http://doi.org/10.5281/zenodo.165514	AutoMorph	3d_pdfs.tar.gz	Zenodo	doi:10.5281/zenodo.165514	http://doi.org/10.5281/zenodo.165514	AutoMorph	3d_obj_files.tar.gz	Zenodo	doi:10.5281/zenodo.165514	http://doi.org/10.5281/zenodo.165514	11.9583,-46.1667
IPE.08204	Imaging	DM6000M compound microscope	Leica Microsystems	IP.307643	slide_images.tar.gz	Zenodo	doi:10.5281/zenodo.165514	http://doi.org/10.5281/zenodo.165514	AutoMorph	edf_images.tar.gz	Zenodo	doi:10.5281/zenodo.165514	http://doi.org/10.5281/zenodo.165514	AutoMorph	obj_zstacks.tar.gz	Zenodo	doi:10.5281/zenodo.165514	http://doi.org/10.5281/zenodo.165514	AutoMorph	shape_measurements.csv	Zenodo	doi:10.5281/zenodo.165514	http://doi.org/10.5281/zenodo.165514	AutoMorph	3d_pdfs.tar.gz	Zenodo	doi:10.5281/zenodo.165514	http://doi.org/10.5281/zenodo.165514	AutoMorph	3d_obj_files.tar.gz	Zenodo	doi:10.5281/zenodo.165514	http://doi.org/10.5281/zenodo.165514	11.9583,-46.1667
IPE.08204	Imaging	DM6000M compound microscope	Leica Microsystems	IP.307644	slide_images.tar.gz	Zenodo	doi:10.5281/zenodo.165514	http://doi.org/10.5281/zenodo.165514	AutoMorph	edf_images.tar.gz	Zenodo	doi:10.5281/zenodo.165514	http://doi.org/10.5281/zenodo.165514	AutoMorph	obj_zstacks.tar.gz	Zenodo	doi:10.5281/zenodo.165514	http://doi.org/10.5281/zenodo.165514	AutoMorph	shape_measurements.csv	Zenodo	doi:10.5281/zenodo.165514	http://doi.org/10.5281/zenodo.165514	AutoMorph	3d_pdfs.tar.gz	Zenodo	doi:10.5281/zenodo.165514	http://doi.org/10.5281/zenodo.165514	AutoMorph	3d_obj_files.tar.gz	Zenodo	doi:10.5281/zenodo.165514	http://doi.org/10.5281/zenodo.165514	11.9583,-46.1667
IPE.08204	Imaging	DM6000M compound microscope	Leica Microsystems	IP.307645	slide_images.tar.gz	Zenodo	doi:10.5281/zenodo.165514	http://doi.org/10.5281/zenodo.165514	AutoMorph	edf_images.tar.gz	Zenodo	doi:10.5281/zenodo.165514	http://doi.org/10.5281/zenodo.165514	AutoMorph	obj_zstacks.tar.gz	Zenodo	doi:10.5281/zenodo.165514	http://doi.org/10.5281/zenodo.165514	AutoMorph	shape_measurements.csv	Zenodo	doi:10.5281/zenodo.165514	http://doi.org/10.5281/zenodo.165514	AutoMorph	3d_pdfs.tar.gz	Zenodo	doi:10.5281/zenodo.165514	http://doi.org/10.5281/zenodo.165514	AutoMorph	3d_obj_files.tar.gz	Zenodo	doi:10.5281/zenodo.165514	http://doi.org/10.5281/zenodo.165514	11.9583,-46.1667
IPE.08208	Imaging	DM6000M compound microscope	Leica Microsystems	IP.307647	slide_images.tar.gz	Zenodo	doi:10.5281/zenodo.165514	http://doi.org/10.5281/zenodo.165514	AutoMorph	edf_images.tar.gz	Zenodo	doi:10.5281/zenodo.165514	http://doi.org/10.5281/zenodo.165514	AutoMorph	obj_zstacks.tar.gz	Zenodo	doi:10.5281/zenodo.165514	http://doi.org/10.5281/zenodo.165514	AutoMorph	shape_measurements.csv	Zenodo	doi:10.5281/zenodo.165514	http://doi.org/10.5281/zenodo.165514	AutoMorph	3d_pdfs.tar.gz	Zenodo	doi:10.5281/zenodo.165514	http://doi.org/10.5281/zenodo.165514	AutoMorph	3d_obj_files.tar.gz	Zenodo	doi:10.5281/zenodo.165514	http://doi.org/10.5281/zenodo.165514	18.033,-24.45
IPE.08208	Imaging	DM6000M compound microscope	Leica Microsystems	IP.307648	slide_images.tar.gz	Zenodo	doi:10.5281/zenodo.165514	http://doi.org/10.5281/zenodo.165514	AutoMorph	edf_images.tar.gz	Zenodo	doi:10.5281/zenodo.165514	http://doi.org/10.5281/zenodo.165514	AutoMorph	obj_zstacks.tar.gz	Zenodo	doi:10.5281/zenodo.165514	http://doi.org/10.5281/zenodo.165514	AutoMorph	shape_measurements.csv	Zenodo	doi:10.5281/zenodo.165514	http://doi.org/10.5281/zenodo.165514	AutoMorph	3d_pdfs.tar.gz	Zenodo	doi:10.5281/zenodo.165514	http://doi.org/10.5281/zenodo.165514	AutoMorph	3d_obj_files.tar.gz	Zenodo	doi:10.5281/zenodo.165514	http://doi.org/10.5281/zenodo.165514	18.033,-24.45
IPE.08208	Imaging	DM6000M compound microscope	Leica Microsystems	IP.307649	slide_images.tar.gz	Zenodo	doi:10.5281/zenodo.165514	http://doi.org/10.5281/zenodo.165514	AutoMorph	edf_images.tar.gz	Zenodo	doi:10.5281/zenodo.165514	http://doi.org/10.5281/zenodo.165514	AutoMorph	obj_zstacks.tar.gz	Zenodo	doi:10.5281/zenodo.165514	http://doi.org/10.5281/zenodo.165514	AutoMorph	shape_measurements.csv	Zenodo	doi:10.5281/zenodo.165514	http://doi.org/10.5281/zenodo.165514	AutoMorph	3d_pdfs.tar.gz	Zenodo	doi:10.5281/zenodo.165514	http://doi.org/10.5281/zenodo.165514	AutoMorph	3d_obj_files.tar.gz	Zenodo	doi:10.5281/zenodo.165514	http://doi.org/10.5281/zenodo.165514	18.033,-24.45
IPE.08208	Imaging	DM6000M compound microscope	Leica Microsystems	IP.307650	slide_images.tar.gz	Zenodo	doi:10.5281/zenodo.165514	http://doi.org/10.5281/zenodo.165514	AutoMorph	edf_images.tar.gz	Zenodo	doi:10.5281/zenodo.165514	http://doi.org/10.5281/zenodo.165514	AutoMorph	obj_zstacks.tar.gz	Zenodo	doi:10.5281/zenodo.165514	http://doi.org/10.5281/zenodo.165514	AutoMorph	shape_measurements.csv	Zenodo	doi:10.5281/zenodo.165514	http://doi.org/10.5281/zenodo.165514	AutoMorph	3d_pdfs.tar.gz	Zenodo	doi:10.5281/zenodo.165514	http://doi.org/10.5281/zenodo.165514	AutoMorph	3d_obj_files.tar.gz	Zenodo	doi:10.5281/zenodo.165514	http://doi.org/10.5281/zenodo.165514	18.033,-24.45
IPE.08208	Imaging	DM6000M compound microscope	Leica Microsystems	IP.307651	slide_images.tar.gz	Zenodo	doi:10.5281/zenodo.165514	http://doi.org/10.5281/zenodo.165514	AutoMorph	edf_images.tar.gz	Zenodo	doi:10.5281/zenodo.165514	http://doi.org/10.5281/zenodo.165514	AutoMorph	obj_zstacks.tar.gz	Zenodo	doi:10.5281/zenodo.165514	http://doi.org/10.5281/zenodo.165514	AutoMorph	shape_measurements.csv	Zenodo	doi:10.5281/zenodo.165514	http://doi.org/10.5281/zenodo.165514	AutoMorph	3d_pdfs.tar.gz	Zenodo	doi:10.5281/zenodo.165514	http://doi.org/10.5281/zenodo.165514	AutoMorph	3d_obj_files.tar.gz	Zenodo	doi:10.5281/zenodo.165514	http://doi.org/10.5281/zenodo.165514	18.033,-24.45
IPE.08209	Imaging	DM6000M compound microscope	Leica Microsystems	IP.307653	slide_images.tar.gz	Zenodo	doi:10.5281/zenodo.165514	http://doi.org/10.5281/zenodo.165514	AutoMorph	edf_images.tar.gz	Zenodo	doi:10.5281/zenodo.165514	http://doi.org/10.5281/zenodo.165514	AutoMorph	obj_zstacks.tar.gz	Zenodo	doi:10.5281/zenodo.165514	http://doi.org/10.5281/zenodo.165514	AutoMorph	shape_measurements.csv	Zenodo	doi:10.5281/zenodo.165514	http://doi.org/10.5281/zenodo.165514	AutoMorph	3d_pdfs.tar.gz	Zenodo	doi:10.5281/zenodo.165514	http://doi.org/10.5281/zenodo.165514	AutoMorph	3d_obj_files.tar.gz	Zenodo	doi:10.5281/zenodo.165514	http://doi.org/10.5281/zenodo.165514	19.667,-42.733
IPE.08209	Imaging	DM6000M compound microscope	Leica Microsystems	IP.307654	slide_images.tar.gz	Zenodo	doi:10.5281/zenodo.165514	http://doi.org/10.5281/zenodo.165514	AutoMorph	edf_images.tar.gz	Zenodo	doi:10.5281/zenodo.165514	http://doi.org/10.5281/zenodo.165514	AutoMorph	obj_zstacks.tar.gz	Zenodo	doi:10.5281/zenodo.165514	http://doi.org/10.5281/zenodo.165514	AutoMorph	shape_measurements.csv	Zenodo	doi:10.5281/zenodo.165514	http://doi.org/10.5281/zenodo.165514	AutoMorph	3d_pdfs.tar.gz	Zenodo	doi:10.5281/zenodo.165514	http://doi.org/10.5281/zenodo.165514	AutoMorph	3d_obj_files.tar.gz	Zenodo	doi:10.5281/zenodo.165514	http://doi.org/10.5281/zenodo.165514	19.667,-42.733
IPE.08209	Imaging	DM6000M compound microscope	Leica Microsystems	IP.307655	slide_images.tar.gz	Zenodo	doi:10.5281/zenodo.165514	http://doi.org/10.5281/zenodo.165514	AutoMorph	edf_images.tar.gz	Zenodo	doi:10.5281/zenodo.165514	http://doi.org/10.5281/zenodo.165514	AutoMorph	obj_zstacks.tar.gz	Zenodo	doi:10.5281/zenodo.165514	http://doi.org/10.5281/zenodo.165514	AutoMorph	shape_measurements.csv	Zenodo	doi:10.5281/zenodo.165514	http://doi.org/10.5281/zenodo.165514	AutoMorph	3d_pdfs.tar.gz	Zenodo	doi:10.5281/zenodo.165514	http://doi.org/10.5281/zenodo.165514	AutoMorph	3d_obj_files.tar.gz	Zenodo	doi:10.5281/zenodo.165514	http://doi.org/10.5281/zenodo.165514	19.667,-42.733
IPE.08209	Imaging	DM6000M compound microscope	Leica Microsystems	IP.307656	slide_images.tar.gz	Zenodo	doi:10.5281/zenodo.165514	http://doi.org/10.5281/zenodo.165514	AutoMorph	edf_images.tar.gz	Zenodo	doi:10.5281/zenodo.165514	http://doi.org/10.5281/zenodo.165514	AutoMorph	obj_zstacks.tar.gz	Zenodo	doi:10.5281/zenodo.165514	http://doi.org/10.5281/zenodo.165514	AutoMorph	shape_measurements.csv	Zenodo	doi:10.5281/zenodo.165514	http://doi.org/10.5281/zenodo.165514	AutoMorph	3d_pdfs.tar.gz	Zenodo	doi:10.5281/zenodo.165514	http://doi.org/10.5281/zenodo.165514	AutoMorph	3d_obj_files.tar.gz	Zenodo	doi:10.5281/zenodo.165514	http://doi.org/10.5281/zenodo.165514	19.667,-42.733
IPE.08210	Imaging	DM6000M compound microscope	Leica Microsystems	IP.307658	slide_images.tar.gz	Zenodo	doi:10.5281/zenodo.165514	http://doi.org/10.5281/zenodo.165514	AutoMorph	edf_images.tar.gz	Zenodo	doi:10.5281/zenodo.165514	http://doi.org/10.5281/zenodo.165514	AutoMorph	obj_zstacks.tar.gz	Zenodo	doi:10.5281/zenodo.165514	http://doi.org/10.5281/zenodo.165514	AutoMorph	shape_measurements.csv	Zenodo	doi:10.5281/zenodo.165514	http://doi.org/10.5281/zenodo.165514	AutoMorph	3d_pdfs.tar.gz	Zenodo	doi:10.5281/zenodo.165514	http://doi.org/10.5281/zenodo.165514	AutoMorph	3d_obj_files.tar.gz	Zenodo	doi:10.5281/zenodo.165514	http://doi.org/10.5281/zenodo.165514	19.567,-44.95
IPE.08210	Imaging	DM6000M compound microscope	Leica Microsystems	IP.307659	slide_images.tar.gz	Zenodo	doi:10.5281/zenodo.165514	http://doi.org/10.5281/zenodo.165514	AutoMorph	edf_images.tar.gz	Zenodo	doi:10.5281/zenodo.165514	http://doi.org/10.5281/zenodo.165514	AutoMorph	obj_zstacks.tar.gz	Zenodo	doi:10.5281/zenodo.165514	http://doi.org/10.5281/zenodo.165514	AutoMorph	shape_measurements.csv	Zenodo	doi:10.5281/zenodo.165514	http://doi.org/10.5281/zenodo.165514	AutoMorph	3d_pdfs.tar.gz	Zenodo	doi:10.5281/zenodo.165514	http://doi.org/10.5281/zenodo.165514	AutoMorph	3d_obj_files.tar.gz	Zenodo	doi:10.5281/zenodo.165514	http://doi.org/10.5281/zenodo.165514	19.567,-44.95
IPE.08210	Imaging	DM6000M compound microscope	Leica Microsystems	IP.307660	slide_images.tar.gz	Zenodo	doi:10.5281/zenodo.165514	http://doi.org/10.5281/zenodo.165514	AutoMorph	edf_images.tar.gz	Zenodo	doi:10.5281/zenodo.165514	http://doi.org/10.5281/zenodo.165514	AutoMorph	obj_zstacks.tar.gz	Zenodo	doi:10.5281/zenodo.165514	http://doi.org/10.5281/zenodo.165514	AutoMorph	shape_measurements.csv	Zenodo	doi:10.5281/zenodo.165514	http://doi.org/10.5281/zenodo.165514	AutoMorph	3d_pdfs.tar.gz	Zenodo	doi:10.5281/zenodo.165514	http://doi.org/10.5281/zenodo.165514	AutoMorph	3d_obj_files.tar.gz	Zenodo	doi:10.5281/zenodo.165514	http://doi.org/10.5281/zenodo.165514	19.567,-44.95
IPE.08210	Imaging	DM6000M compound microscope	Leica Microsystems	IP.307661	slide_images.tar.gz	Zenodo	doi:10.5281/zenodo.165514	http://doi.org/10.5281/zenodo.165514	AutoMorph	edf_images.tar.gz	Zenodo	doi:10.5281/zenodo.165514	http://doi.org/10.5281/zenodo.165514	AutoMorph	obj_zstacks.tar.gz	Zenodo	doi:10.5281/zenodo.165514	http://doi.org/10.5281/zenodo.165514	AutoMorph	shape_measurements.csv	Zenodo	doi:10.5281/zenodo.165514	http://doi.org/10.5281/zenodo.165514	AutoMorph	3d_pdfs.tar.gz	Zenodo	doi:10.5281/zenodo.165514	http://doi.org/10.5281/zenodo.165514	AutoMorph	3d_obj_files.tar.gz	Zenodo	doi:10.5281/zenodo.165514	http://doi.org/10.5281/zenodo.165514	19.567,-44.95
IPE.08210	Imaging	DM6000M compound microscope	Leica Microsystems	IP.307662	slide_images.tar.gz	Zenodo	doi:10.5281/zenodo.165514	http://doi.org/10.5281/zenodo.165514	AutoMorph	edf_images.tar.gz	Zenodo	doi:10.5281/zenodo.165514	http://doi.org/10.5281/zenodo.165514	AutoMorph	obj_zstacks.tar.gz	Zenodo	doi:10.5281/zenodo.165514	http://doi.org/10.5281/zenodo.165514	AutoMorph	shape_measurements.csv	Zenodo	doi:10.5281/zenodo.165514	http://doi.org/10.5281/zenodo.165514	AutoMorph	3d_pdfs.tar.gz	Zenodo	doi:10.5281/zenodo.165514	http://doi.org/10.5281/zenodo.165514	AutoMorph	3d_obj_files.tar.gz	Zenodo	doi:10.5281/zenodo.165514	http://doi.org/10.5281/zenodo.165514	19.567,-44.95
IPE.08215	Imaging	DM6000M compound microscope	Leica Microsystems	IP.307664	slide_images.tar.gz	Zenodo	doi:10.5281/zenodo.165514	http://doi.org/10.5281/zenodo.165514	AutoMorph	edf_images.tar.gz	Zenodo	doi:10.5281/zenodo.165514	http://doi.org/10.5281/zenodo.165514	AutoMorph	obj_zstacks.tar.gz	Zenodo	doi:10.5281/zenodo.165514	http://doi.org/10.5281/zenodo.165514	AutoMorph	shape_measurements.csv	Zenodo	doi:10.5281/zenodo.165514	http://doi.org/10.5281/zenodo.165514	AutoMorph	3d_pdfs.tar.gz	Zenodo	doi:10.5281/zenodo.165514	http://doi.org/10.5281/zenodo.165514	AutoMorph	3d_obj_files.tar.gz	Zenodo	doi:10.5281/zenodo.165514	http://doi.org/10.5281/zenodo.165514	19.5633,-46.13
IPE.08215	Imaging	DM6000M compound microscope	Leica Microsystems	IP.307665	slide_images.tar.gz	Zenodo	doi:10.5281/zenodo.165514	http://doi.org/10.5281/zenodo.165514	AutoMorph	edf_images.tar.gz	Zenodo	doi:10.5281/zenodo.165514	http://doi.org/10.5281/zenodo.165514	AutoMorph	obj_zstacks.tar.gz	Zenodo	doi:10.5281/zenodo.165514	http://doi.org/10.5281/zenodo.165514	AutoMorph	shape_measurements.csv	Zenodo	doi:10.5281/zenodo.165514	http://doi.org/10.5281/zenodo.165514	AutoMorph	3d_pdfs.tar.gz	Zenodo	doi:10.5281/zenodo.165514	http://doi.org/10.5281/zenodo.165514	AutoMorph	3d_obj_files.tar.gz	Zenodo	doi:10.5281/zenodo.165514	http://doi.org/10.5281/zenodo.165514	19.5633,-46.13
IPE.08215	Imaging	DM6000M compound microscope	Leica Microsystems	IP.307666	slide_images.tar.gz	Zenodo	doi:10.5281/zenodo.165514	http://doi.org/10.5281/zenodo.165514	AutoMorph	edf_images.tar.gz	Zenodo	doi:10.5281/zenodo.165514	http://doi.org/10.5281/zenodo.165514	AutoMorph	obj_zstacks.tar.gz	Zenodo	doi:10.5281/zenodo.165514	http://doi.org/10.5281/zenodo.165514	AutoMorph	shape_measurements.csv	Zenodo	doi:10.5281/zenodo.165514	http://doi.org/10.5281/zenodo.165514	AutoMorph	3d_pdfs.tar.gz	Zenodo	doi:10.5281/zenodo.165514	http://doi.org/10.5281/zenodo.165514	AutoMorph	3d_obj_files.tar.gz	Zenodo	doi:10.5281/zenodo.165514	http://doi.org/10.5281/zenodo.165514	19.5633,-46.13
IPE.08215	Imaging	DM6000M compound microscope	Leica Microsystems	IP.307667	slide_images.tar.gz	Zenodo	doi:10.5281/zenodo.165514	http://doi.org/10.5281/zenodo.165514	AutoMorph	edf_images.tar.gz	Zenodo	doi:10.5281/zenodo.165514	http://doi.org/10.5281/zenodo.165514	AutoMorph	obj_zstacks.tar.gz	Zenodo	doi:10.5281/zenodo.165514	http://doi.org/10.5281/zenodo.165514	AutoMorph	shape_measurements.csv	Zenodo	doi:10.5281/zenodo.165514	http://doi.org/10.5281/zenodo.165514	AutoMorph	3d_pdfs.tar.gz	Zenodo	doi:10.5281/zenodo.165514	http://doi.org/10.5281/zenodo.165514	AutoMorph	3d_obj_files.tar.gz	Zenodo	doi:10.5281/zenodo.165514	http://doi.org/10.5281/zenodo.165514	19.5633,-46.13
IPE.08215	Imaging	DM6000M compound microscope	Leica Microsystems	IP.307668	slide_images.tar.gz	Zenodo	doi:10.5281/zenodo.165514	http://doi.org/10.5281/zenodo.165514	AutoMorph	edf_images.tar.gz	Zenodo	doi:10.5281/zenodo.165514	http://doi.org/10.5281/zenodo.165514	AutoMorph	obj_zstacks.tar.gz	Zenodo	doi:10.5281/zenodo.165514	http://doi.org/10.5281/zenodo.165514	AutoMorph	shape_measurements.csv	Zenodo	doi:10.5281/zenodo.165514	http://doi.org/10.5281/zenodo.165514	AutoMorph	3d_pdfs.tar.gz	Zenodo	doi:10.5281/zenodo.165514	http://doi.org/10.5281/zenodo.165514	AutoMorph	3d_obj_files.tar.gz	Zenodo	doi:10.5281/zenodo.165514	http://doi.org/10.5281/zenodo.165514	19.5633,-46.13
IPE.08215	Imaging	DM6000M compound microscope	Leica Microsystems	IP.307669	slide_images.tar.gz	Zenodo	doi:10.5281/zenodo.165514	http://doi.org/10.5281/zenodo.165514	AutoMorph	edf_images.tar.gz	Zenodo	doi:10.5281/zenodo.165514	http://doi.org/10.5281/zenodo.165514	AutoMorph	obj_zstacks.tar.gz	Zenodo	doi:10.5281/zenodo.165514	http://doi.org/10.5281/zenodo.165514	AutoMorph	shape_measurements.csv	Zenodo	doi:10.5281/zenodo.165514	http://doi.org/10.5281/zenodo.165514	AutoMorph	3d_pdfs.tar.gz	Zenodo	doi:10.5281/zenodo.165514	http://doi.org/10.5281/zenodo.165514	AutoMorph	3d_obj_files.tar.gz	Zenodo	doi:10.5281/zenodo.165514	http://doi.org/10.5281/zenodo.165514	19.5633,-46.13
IPE.08215	Imaging	DM6000M compound microscope	Leica Microsystems	IP.307670	slide_images.tar.gz	Zenodo	doi:10.5281/zenodo.165514	http://doi.org/10.5281/zenodo.165514	AutoMorph	edf_images.tar.gz	Zenodo	doi:10.5281/zenodo.165514	http://doi.org/10.5281/zenodo.165514	AutoMorph	obj_zstacks.tar.gz	Zenodo	doi:10.5281/zenodo.165514	http://doi.org/10.5281/zenodo.165514	AutoMorph	shape_measurements.csv	Zenodo	doi:10.5281/zenodo.165514	http://doi.org/10.5281/zenodo.165514	AutoMorph	3d_pdfs.tar.gz	Zenodo	doi:10.5281/zenodo.165514	http://doi.org/10.5281/zenodo.165514	AutoMorph	3d_obj_files.tar.gz	Zenodo	doi:10.5281/zenodo.165514	http://doi.org/10.5281/zenodo.165514	19.5633,-46.13
IPE.08199	Imaging	DM6000M compound microscope	Leica Microsystems	IP.307671	slide_images.tar.gz	Zenodo	doi:10.5281/zenodo.165514	http://doi.org/10.5281/zenodo.165514	AutoMorph	edf_images.tar.gz	Zenodo	doi:10.5281/zenodo.165514	http://doi.org/10.5281/zenodo.165514	AutoMorph	obj_zstacks.tar.gz	Zenodo	doi:10.5281/zenodo.165514	http://doi.org/10.5281/zenodo.165514	AutoMorph	shape_measurements.csv	Zenodo	doi:10.5281/zenodo.165514	http://doi.org/10.5281/zenodo.165514	AutoMorph	3d_pdfs.tar.gz	Zenodo	doi:10.5281/zenodo.165514	http://doi.org/10.5281/zenodo.165514	AutoMorph	3d_obj_files.tar.gz	Zenodo	doi:10.5281/zenodo.165514	http://doi.org/10.5281/zenodo.165514	-29.66,-34.6667
IPE.08199	Imaging	DM6000M compound microscope	Leica Microsystems	IP.307672	slide_images.tar.gz	Zenodo	doi:10.5281/zenodo.165514	http://doi.org/10.5281/zenodo.165514	AutoMorph	edf_images.tar.gz	Zenodo	doi:10.5281/zenodo.165514	http://doi.org/10.5281/zenodo.165514	AutoMorph	obj_zstacks.tar.gz	Zenodo	doi:10.5281/zenodo.165514	http://doi.org/10.5281/zenodo.165514	AutoMorph	shape_measurements.csv	Zenodo	doi:10.5281/zenodo.165514	http://doi.org/10.5281/zenodo.165514	AutoMorph	3d_pdfs.tar.gz	Zenodo	doi:10.5281/zenodo.165514	http://doi.org/10.5281/zenodo.165514	AutoMorph	3d_obj_files.tar.gz	Zenodo	doi:10.5281/zenodo.165514	http://doi.org/10.5281/zenodo.165514	-29.66,-34.6667
IPE.08199	Imaging	DM6000M compound microscope	Leica Microsystems	IP.307673	slide_images.tar.gz	Zenodo	doi:10.5281/zenodo.165514	http://doi.org/10.5281/zenodo.165514	AutoMorph	edf_images.tar.gz	Zenodo	doi:10.5281/zenodo.165514	http://doi.org/10.5281/zenodo.165514	AutoMorph	obj_zstacks.tar.gz	Zenodo	doi:10.5281/zenodo.165514	http://doi.org/10.5281/zenodo.165514	AutoMorph	shape_measurements.csv	Zenodo	doi:10.5281/zenodo.165514	http://doi.org/10.5281/zenodo.165514	AutoMorph	3d_pdfs.tar.gz	Zenodo	doi:10.5281/zenodo.165514	http://doi.org/10.5281/zenodo.165514	AutoMorph	3d_obj_files.tar.gz	Zenodo	doi:10.5281/zenodo.165514	http://doi.org/10.5281/zenodo.165514	-29.66,-34.6667
IPE.08196	Imaging	DM6000M compound microscope	Leica Microsystems	IP.307675	slide_images.tar.gz	Zenodo	doi:10.5281/zenodo.165514	http://doi.org/10.5281/zenodo.165514	AutoMorph	edf_images.tar.gz	Zenodo	doi:10.5281/zenodo.165514	http://doi.org/10.5281/zenodo.165514	AutoMorph	obj_zstacks.tar.gz	Zenodo	doi:10.5281/zenodo.165514	http://doi.org/10.5281/zenodo.165514	AutoMorph	shape_measurements.csv	Zenodo	doi:10.5281/zenodo.165514	http://doi.org/10.5281/zenodo.165514	AutoMorph	3d_pdfs.tar.gz	Zenodo	doi:10.5281/zenodo.165514	http://doi.org/10.5281/zenodo.165514	AutoMorph	3d_obj_files.tar.gz	Zenodo	doi:10.5281/zenodo.165514	http://doi.org/10.5281/zenodo.165514	34.0167,-75.6167
IPE.08196	Imaging	DM6000M compound microscope	Leica Microsystems	IP.307676	slide_images.tar.gz	Zenodo	doi:10.5281/zenodo.165514	http://doi.org/10.5281/zenodo.165514	AutoMorph	edf_images.tar.gz	Zenodo	doi:10.5281/zenodo.165514	http://doi.org/10.5281/zenodo.165514	AutoMorph	obj_zstacks.tar.gz	Zenodo	doi:10.5281/zenodo.165514	http://doi.org/10.5281/zenodo.165514	AutoMorph	shape_measurements.csv	Zenodo	doi:10.5281/zenodo.165514	http://doi.org/10.5281/zenodo.165514	AutoMorph	3d_pdfs.tar.gz	Zenodo	doi:10.5281/zenodo.165514	http://doi.org/10.5281/zenodo.165514	AutoMorph	3d_obj_files.tar.gz	Zenodo	doi:10.5281/zenodo.165514	http://doi.org/10.5281/zenodo.165514	34.0167,-75.6167
IPE.08196	Imaging	DM6000M compound microscope	Leica Microsystems	IP.307677	slide_images.tar.gz	Zenodo	doi:10.5281/zenodo.165514	http://doi.org/10.5281/zenodo.165514	AutoMorph	edf_images.tar.gz	Zenodo	doi:10.5281/zenodo.165514	http://doi.org/10.5281/zenodo.165514	AutoMorph	obj_zstacks.tar.gz	Zenodo	doi:10.5281/zenodo.165514	http://doi.org/10.5281/zenodo.165514	AutoMorph	shape_measurements.csv	Zenodo	doi:10.5281/zenodo.165514	http://doi.org/10.5281/zenodo.165514	AutoMorph	3d_pdfs.tar.gz	Zenodo	doi:10.5281/zenodo.165514	http://doi.org/10.5281/zenodo.165514	AutoMorph	3d_obj_files.tar.gz	Zenodo	doi:10.5281/zenodo.165514	http://doi.org/10.5281/zenodo.165514	34.0167,-75.6167
IPE.08196	Imaging	DM6000M compound microscope	Leica Microsystems	IP.307678	slide_images.tar.gz	Zenodo	doi:10.5281/zenodo.165514	http://doi.org/10.5281/zenodo.165514	AutoMorph	edf_images.tar.gz	Zenodo	doi:10.5281/zenodo.165514	http://doi.org/10.5281/zenodo.165514	AutoMorph	obj_zstacks.tar.gz	Zenodo	doi:10.5281/zenodo.165514	http://doi.org/10.5281/zenodo.165514	AutoMorph	shape_measurements.csv	Zenodo	doi:10.5281/zenodo.165514	http://doi.org/10.5281/zenodo.165514	AutoMorph	3d_pdfs.tar.gz	Zenodo	doi:10.5281/zenodo.165514	http://doi.org/10.5281/zenodo.165514	AutoMorph	3d_obj_files.tar.gz	Zenodo	doi:10.5281/zenodo.165514	http://doi.org/10.5281/zenodo.165514	34.0167,-75.6167
IPE.08194	Imaging	DM6000M compound microscope	Leica Microsystems	IP.307680	slide_images.tar.gz	Zenodo	doi:10.5281/zenodo.165514	http://doi.org/10.5281/zenodo.165514	AutoMorph	edf_images.tar.gz	Zenodo	doi:10.5281/zenodo.165514	http://doi.org/10.5281/zenodo.165514	AutoMorph	obj_zstacks.tar.gz	Zenodo	doi:10.5281/zenodo.165514	http://doi.org/10.5281/zenodo.165514	AutoMorph	shape_measurements.csv	Zenodo	doi:10.5281/zenodo.165514	http://doi.org/10.5281/zenodo.165514	AutoMorph	3d_pdfs.tar.gz	Zenodo	doi:10.5281/zenodo.165514	http://doi.org/10.5281/zenodo.165514	AutoMorph	3d_obj_files.tar.gz	Zenodo	doi:10.5281/zenodo.165514	http://doi.org/10.5281/zenodo.165514	33.825,-75.3
IPE.08194	Imaging	DM6000M compound microscope	Leica Microsystems	IP.307681	slide_images.tar.gz	Zenodo	doi:10.5281/zenodo.165514	http://doi.org/10.5281/zenodo.165514	AutoMorph	edf_images.tar.gz	Zenodo	doi:10.5281/zenodo.165514	http://doi.org/10.5281/zenodo.165514	AutoMorph	obj_zstacks.tar.gz	Zenodo	doi:10.5281/zenodo.165514	http://doi.org/10.5281/zenodo.165514	AutoMorph	shape_measurements.csv	Zenodo	doi:10.5281/zenodo.165514	http://doi.org/10.5281/zenodo.165514	AutoMorph	3d_pdfs.tar.gz	Zenodo	doi:10.5281/zenodo.165514	http://doi.org/10.5281/zenodo.165514	AutoMorph	3d_obj_files.tar.gz	Zenodo	doi:10.5281/zenodo.165514	http://doi.org/10.5281/zenodo.165514	33.825,-75.3
IPE.08194	Imaging	DM6000M compound microscope	Leica Microsystems	IP.307682	slide_images.tar.gz	Zenodo	doi:10.5281/zenodo.165514	http://doi.org/10.5281/zenodo.165514	AutoMorph	edf_images.tar.gz	Zenodo	doi:10.5281/zenodo.165514	http://doi.org/10.5281/zenodo.165514	AutoMorph	obj_zstacks.tar.gz	Zenodo	doi:10.5281/zenodo.165514	http://doi.org/10.5281/zenodo.165514	AutoMorph	shape_measurements.csv	Zenodo	doi:10.5281/zenodo.165514	http://doi.org/10.5281/zenodo.165514	AutoMorph	3d_pdfs.tar.gz	Zenodo	doi:10.5281/zenodo.165514	http://doi.org/10.5281/zenodo.165514	AutoMorph	3d_obj_files.tar.gz	Zenodo	doi:10.5281/zenodo.165514	http://doi.org/10.5281/zenodo.165514	33.825,-75.3
IPE.08194	Imaging	DM6000M compound microscope	Leica Microsystems	IP.307683	slide_images.tar.gz	Zenodo	doi:10.5281/zenodo.165514	http://doi.org/10.5281/zenodo.165514	AutoMorph	edf_images.tar.gz	Zenodo	doi:10.5281/zenodo.165514	http://doi.org/10.5281/zenodo.165514	AutoMorph	obj_zstacks.tar.gz	Zenodo	doi:10.5281/zenodo.165514	http://doi.org/10.5281/zenodo.165514	AutoMorph	shape_measurements.csv	Zenodo	doi:10.5281/zenodo.165514	http://doi.org/10.5281/zenodo.165514	AutoMorph	3d_pdfs.tar.gz	Zenodo	doi:10.5281/zenodo.165514	http://doi.org/10.5281/zenodo.165514	AutoMorph	3d_obj_files.tar.gz	Zenodo	doi:10.5281/zenodo.165514	http://doi.org/10.5281/zenodo.165514	33.825,-75.3
IPE.08195	Imaging	DM6000M compound microscope	Leica Microsystems	IP.307685	slide_images.tar.gz	Zenodo	doi:10.5281/zenodo.165514	http://doi.org/10.5281/zenodo.165514	AutoMorph	edf_images.tar.gz	Zenodo	doi:10.5281/zenodo.165514	http://doi.org/10.5281/zenodo.165514	AutoMorph	obj_zstacks.tar.gz	Zenodo	doi:10.5281/zenodo.165514	http://doi.org/10.5281/zenodo.165514	AutoMorph	shape_measurements.csv	Zenodo	doi:10.5281/zenodo.165514	http://doi.org/10.5281/zenodo.165514	AutoMorph	3d_pdfs.tar.gz	Zenodo	doi:10.5281/zenodo.165514	http://doi.org/10.5281/zenodo.165514	AutoMorph	3d_obj_files.tar.gz	Zenodo	doi:10.5281/zenodo.165514	http://doi.org/10.5281/zenodo.165514	33.4483,-74.8917
IPE.08195	Imaging	DM6000M compound microscope	Leica Microsystems	IP.307686	slide_images.tar.gz	Zenodo	doi:10.5281/zenodo.165514	http://doi.org/10.5281/zenodo.165514	AutoMorph	edf_images.tar.gz	Zenodo	doi:10.5281/zenodo.165514	http://doi.org/10.5281/zenodo.165514	AutoMorph	obj_zstacks.tar.gz	Zenodo	doi:10.5281/zenodo.165514	http://doi.org/10.5281/zenodo.165514	AutoMorph	shape_measurements.csv	Zenodo	doi:10.5281/zenodo.165514	http://doi.org/10.5281/zenodo.165514	AutoMorph	3d_pdfs.tar.gz	Zenodo	doi:10.5281/zenodo.165514	http://doi.org/10.5281/zenodo.165514	AutoMorph	3d_obj_files.tar.gz	Zenodo	doi:10.5281/zenodo.165514	http://doi.org/10.5281/zenodo.165514	33.4483,-74.8917
IPE.08195	Imaging	DM6000M compound microscope	Leica Microsystems	IP.307687	slide_images.tar.gz	Zenodo	doi:10.5281/zenodo.165514	http://doi.org/10.5281/zenodo.165514	AutoMorph	edf_images.tar.gz	Zenodo	doi:10.5281/zenodo.165514	http://doi.org/10.5281/zenodo.165514	AutoMorph	obj_zstacks.tar.gz	Zenodo	doi:10.5281/zenodo.165514	http://doi.org/10.5281/zenodo.165514	AutoMorph	shape_measurements.csv	Zenodo	doi:10.5281/zenodo.165514	http://doi.org/10.5281/zenodo.165514	AutoMorph	3d_pdfs.tar.gz	Zenodo	doi:10.5281/zenodo.165514	http://doi.org/10.5281/zenodo.165514	AutoMorph	3d_obj_files.tar.gz	Zenodo	doi:10.5281/zenodo.165514	http://doi.org/10.5281/zenodo.165514	33.4483,-74.8917
IPE.08195	Imaging	DM6000M compound microscope	Leica Microsystems	IP.307688	slide_images.tar.gz	Zenodo	doi:10.5281/zenodo.165514	http://doi.org/10.5281/zenodo.165514	AutoMorph	edf_images.tar.gz	Zenodo	doi:10.5281/zenodo.165514	http://doi.org/10.5281/zenodo.165514	AutoMorph	obj_zstacks.tar.gz	Zenodo	doi:10.5281/zenodo.165514	http://doi.org/10.5281/zenodo.165514	AutoMorph	shape_measurements.csv	Zenodo	doi:10.5281/zenodo.165514	http://doi.org/10.5281/zenodo.165514	AutoMorph	3d_pdfs.tar.gz	Zenodo	doi:10.5281/zenodo.165514	http://doi.org/10.5281/zenodo.165514	AutoMorph	3d_obj_files.tar.gz	Zenodo	doi:10.5281/zenodo.165514	http://doi.org/10.5281/zenodo.165514	33.4483,-74.8917
IPE.08158	Imaging	DM6000M compound microscope	Leica Microsystems	IP.307690	slide_images.tar.gz	Zenodo	doi:10.5281/zenodo.165514	http://doi.org/10.5281/zenodo.165514	AutoMorph	edf_images.tar.gz	Zenodo	doi:10.5281/zenodo.165514	http://doi.org/10.5281/zenodo.165514	AutoMorph	obj_zstacks.tar.gz	Zenodo	doi:10.5281/zenodo.165514	http://doi.org/10.5281/zenodo.165514	AutoMorph	shape_measurements.csv	Zenodo	doi:10.5281/zenodo.165514	http://doi.org/10.5281/zenodo.165514	AutoMorph	3d_pdfs.tar.gz	Zenodo	doi:10.5281/zenodo.165514	http://doi.org/10.5281/zenodo.165514	AutoMorph	3d_obj_files.tar.gz	Zenodo	doi:10.5281/zenodo.165514	http://doi.org/10.5281/zenodo.165514	16.7333,-58.45
IPE.08158	Imaging	DM6000M compound microscope	Leica Microsystems	IP.307691	slide_images.tar.gz	Zenodo	doi:10.5281/zenodo.165514	http://doi.org/10.5281/zenodo.165514	AutoMorph	edf_images.tar.gz	Zenodo	doi:10.5281/zenodo.165514	http://doi.org/10.5281/zenodo.165514	AutoMorph	obj_zstacks.tar.gz	Zenodo	doi:10.5281/zenodo.165514	http://doi.org/10.5281/zenodo.165514	AutoMorph	shape_measurements.csv	Zenodo	doi:10.5281/zenodo.165514	http://doi.org/10.5281/zenodo.165514	AutoMorph	3d_pdfs.tar.gz	Zenodo	doi:10.5281/zenodo.165514	http://doi.org/10.5281/zenodo.165514	AutoMorph	3d_obj_files.tar.gz	Zenodo	doi:10.5281/zenodo.165514	http://doi.org/10.5281/zenodo.165514	16.7333,-58.45
IPE.08158	Imaging	DM6000M compound microscope	Leica Microsystems	IP.307692	slide_images.tar.gz	Zenodo	doi:10.5281/zenodo.165514	http://doi.org/10.5281/zenodo.165514	AutoMorph	edf_images.tar.gz	Zenodo	doi:10.5281/zenodo.165514	http://doi.org/10.5281/zenodo.165514	AutoMorph	obj_zstacks.tar.gz	Zenodo	doi:10.5281/zenodo.165514	http://doi.org/10.5281/zenodo.165514	AutoMorph	shape_measurements.csv	Zenodo	doi:10.5281/zenodo.165514	http://doi.org/10.5281/zenodo.165514	AutoMorph	3d_pdfs.tar.gz	Zenodo	doi:10.5281/zenodo.165514	http://doi.org/10.5281/zenodo.165514	AutoMorph	3d_obj_files.tar.gz	Zenodo	doi:10.5281/zenodo.165514	http://doi.org/10.5281/zenodo.165514	16.7333,-58.45
IPE.08158	Imaging	DM6000M compound microscope	Leica Microsystems	IP.307693	slide_images.tar.gz	Zenodo	doi:10.5281/zenodo.165514	http://doi.org/10.5281/zenodo.165514	AutoMorph	edf_images.tar.gz	Zenodo	doi:10.5281/zenodo.165514	http://doi.org/10.5281/zenodo.165514	AutoMorph	obj_zstacks.tar.gz	Zenodo	doi:10.5281/zenodo.165514	http://doi.org/10.5281/zenodo.165514	AutoMorph	shape_measurements.csv	Zenodo	doi:10.5281/zenodo.165514	http://doi.org/10.5281/zenodo.165514	AutoMorph	3d_pdfs.tar.gz	Zenodo	doi:10.5281/zenodo.165514	http://doi.org/10.5281/zenodo.165514	AutoMorph	3d_obj_files.tar.gz	Zenodo	doi:10.5281/zenodo.165514	http://doi.org/10.5281/zenodo.165514	16.7333,-58.45
IPE.08171	Imaging	DM6000M compound microscope	Leica Microsystems	IP.307695	slide_images.tar.gz	Zenodo	doi:10.5281/zenodo.165514	http://doi.org/10.5281/zenodo.165514	AutoMorph	edf_images.tar.gz	Zenodo	doi:10.5281/zenodo.165514	http://doi.org/10.5281/zenodo.165514	AutoMorph	obj_zstacks.tar.gz	Zenodo	doi:10.5281/zenodo.165514	http://doi.org/10.5281/zenodo.165514	AutoMorph	shape_measurements.csv	Zenodo	doi:10.5281/zenodo.165514	http://doi.org/10.5281/zenodo.165514	AutoMorph	3d_pdfs.tar.gz	Zenodo	doi:10.5281/zenodo.165514	http://doi.org/10.5281/zenodo.165514	AutoMorph	3d_obj_files.tar.gz	Zenodo	doi:10.5281/zenodo.165514	http://doi.org/10.5281/zenodo.165514	12.973,-44.568
IPE.08171	Imaging	DM6000M compound microscope	Leica Microsystems	IP.307696	slide_images.tar.gz	Zenodo	doi:10.5281/zenodo.165514	http://doi.org/10.5281/zenodo.165514	AutoMorph	edf_images.tar.gz	Zenodo	doi:10.5281/zenodo.165514	http://doi.org/10.5281/zenodo.165514	AutoMorph	obj_zstacks.tar.gz	Zenodo	doi:10.5281/zenodo.165514	http://doi.org/10.5281/zenodo.165514	AutoMorph	shape_measurements.csv	Zenodo	doi:10.5281/zenodo.165514	http://doi.org/10.5281/zenodo.165514	AutoMorph	3d_pdfs.tar.gz	Zenodo	doi:10.5281/zenodo.165514	http://doi.org/10.5281/zenodo.165514	AutoMorph	3d_obj_files.tar.gz	Zenodo	doi:10.5281/zenodo.165514	http://doi.org/10.5281/zenodo.165514	12.973,-44.568
IPE.08171	Imaging	DM6000M compound microscope	Leica Microsystems	IP.307697	slide_images.tar.gz	Zenodo	doi:10.5281/zenodo.165514	http://doi.org/10.5281/zenodo.165514	AutoMorph	edf_images.tar.gz	Zenodo	doi:10.5281/zenodo.165514	http://doi.org/10.5281/zenodo.165514	AutoMorph	obj_zstacks.tar.gz	Zenodo	doi:10.5281/zenodo.165514	http://doi.org/10.5281/zenodo.165514	AutoMorph	shape_measurements.csv	Zenodo	doi:10.5281/zenodo.165514	http://doi.org/10.5281/zenodo.165514	AutoMorph	3d_pdfs.tar.gz	Zenodo	doi:10.5281/zenodo.165514	http://doi.org/10.5281/zenodo.165514	AutoMorph	3d_obj_files.tar.gz	Zenodo	doi:10.5281/zenodo.165514	http://doi.org/10.5281/zenodo.165514	12.973,-44.568
IPE.08182	Imaging	DM6000M compound microscope	Leica Microsystems	IP.307698	slide_images.tar.gz	Zenodo	doi:10.5281/zenodo.165514	http://doi.org/10.5281/zenodo.165514	AutoMorph	edf_images.tar.gz	Zenodo	doi:10.5281/zenodo.165514	http://doi.org/10.5281/zenodo.165514	AutoMorph	obj_zstacks.tar.gz	Zenodo	doi:10.5281/zenodo.165514	http://doi.org/10.5281/zenodo.165514	AutoMorph	shape_measurements.csv	Zenodo	doi:10.5281/zenodo.165514	http://doi.org/10.5281/zenodo.165514	AutoMorph	3d_pdfs.tar.gz	Zenodo	doi:10.5281/zenodo.165514	http://doi.org/10.5281/zenodo.165514	AutoMorph	3d_obj_files.tar.gz	Zenodo	doi:10.5281/zenodo.165514	http://doi.org/10.5281/zenodo.165514	42,-29.9
IPE.08182	Imaging	DM6000M compound microscope	Leica Microsystems	IP.307699	slide_images.tar.gz	Zenodo	doi:10.5281/zenodo.165514	http://doi.org/10.5281/zenodo.165514	AutoMorph	edf_images.tar.gz	Zenodo	doi:10.5281/zenodo.165514	http://doi.org/10.5281/zenodo.165514	AutoMorph	obj_zstacks.tar.gz	Zenodo	doi:10.5281/zenodo.165514	http://doi.org/10.5281/zenodo.165514	AutoMorph	shape_measurements.csv	Zenodo	doi:10.5281/zenodo.165514	http://doi.org/10.5281/zenodo.165514	AutoMorph	3d_pdfs.tar.gz	Zenodo	doi:10.5281/zenodo.165514	http://doi.org/10.5281/zenodo.165514	AutoMorph	3d_obj_files.tar.gz	Zenodo	doi:10.5281/zenodo.165514	http://doi.org/10.5281/zenodo.165514	42,-29.9
IPE.08182	Imaging	DM6000M compound microscope	Leica Microsystems	IP.307700	slide_images.tar.gz	Zenodo	doi:10.5281/zenodo.165514	http://doi.org/10.5281/zenodo.165514	AutoMorph	edf_images.tar.gz	Zenodo	doi:10.5281/zenodo.165514	http://doi.org/10.5281/zenodo.165514	AutoMorph	obj_zstacks.tar.gz	Zenodo	doi:10.5281/zenodo.165514	http://doi.org/10.5281/zenodo.165514	AutoMorph	shape_measurements.csv	Zenodo	doi:10.5281/zenodo.165514	http://doi.org/10.5281/zenodo.165514	AutoMorph	3d_pdfs.tar.gz	Zenodo	doi:10.5281/zenodo.165514	http://doi.org/10.5281/zenodo.165514	AutoMorph	3d_obj_files.tar.gz	Zenodo	doi:10.5281/zenodo.165514	http://doi.org/10.5281/zenodo.165514	42,-29.9
IPE.08182	Imaging	DM6000M compound microscope	Leica Microsystems	IP.307701	slide_images.tar.gz	Zenodo	doi:10.5281/zenodo.165514	http://doi.org/10.5281/zenodo.165514	AutoMorph	edf_images.tar.gz	Zenodo	doi:10.5281/zenodo.165514	http://doi.org/10.5281/zenodo.165514	AutoMorph	obj_zstacks.tar.gz	Zenodo	doi:10.5281/zenodo.165514	http://doi.org/10.5281/zenodo.165514	AutoMorph	shape_measurements.csv	Zenodo	doi:10.5281/zenodo.165514	http://doi.org/10.5281/zenodo.165514	AutoMorph	3d_pdfs.tar.gz	Zenodo	doi:10.5281/zenodo.165514	http://doi.org/10.5281/zenodo.165514	AutoMorph	3d_obj_files.tar.gz	Zenodo	doi:10.5281/zenodo.165514	http://doi.org/10.5281/zenodo.165514	42,-29.9
IPE.08154	Imaging	DM6000M compound microscope	Leica Microsystems	IP.307703	slide_images.tar.gz	Zenodo	doi:10.5281/zenodo.165514	http://doi.org/10.5281/zenodo.165514	AutoMorph	edf_images.tar.gz	Zenodo	doi:10.5281/zenodo.165514	http://doi.org/10.5281/zenodo.165514	AutoMorph	obj_zstacks.tar.gz	Zenodo	doi:10.5281/zenodo.165514	http://doi.org/10.5281/zenodo.165514	AutoMorph	shape_measurements.csv	Zenodo	doi:10.5281/zenodo.165514	http://doi.org/10.5281/zenodo.165514	AutoMorph	3d_pdfs.tar.gz	Zenodo	doi:10.5281/zenodo.165514	http://doi.org/10.5281/zenodo.165514	AutoMorph	3d_obj_files.tar.gz	Zenodo	doi:10.5281/zenodo.165514	http://doi.org/10.5281/zenodo.165514	43.488333,-29.625
IPE.08154	Imaging	DM6000M compound microscope	Leica Microsystems	IP.307704	slide_images.tar.gz	Zenodo	doi:10.5281/zenodo.165514	http://doi.org/10.5281/zenodo.165514	AutoMorph	edf_images.tar.gz	Zenodo	doi:10.5281/zenodo.165514	http://doi.org/10.5281/zenodo.165514	AutoMorph	obj_zstacks.tar.gz	Zenodo	doi:10.5281/zenodo.165514	http://doi.org/10.5281/zenodo.165514	AutoMorph	shape_measurements.csv	Zenodo	doi:10.5281/zenodo.165514	http://doi.org/10.5281/zenodo.165514	AutoMorph	3d_pdfs.tar.gz	Zenodo	doi:10.5281/zenodo.165514	http://doi.org/10.5281/zenodo.165514	AutoMorph	3d_obj_files.tar.gz	Zenodo	doi:10.5281/zenodo.165514	http://doi.org/10.5281/zenodo.165514	43.488333,-29.625
IPE.08154	Imaging	DM6000M compound microscope	Leica Microsystems	IP.307705	slide_images.tar.gz	Zenodo	doi:10.5281/zenodo.165514	http://doi.org/10.5281/zenodo.165514	AutoMorph	edf_images.tar.gz	Zenodo	doi:10.5281/zenodo.165514	http://doi.org/10.5281/zenodo.165514	AutoMorph	obj_zstacks.tar.gz	Zenodo	doi:10.5281/zenodo.165514	http://doi.org/10.5281/zenodo.165514	AutoMorph	shape_measurements.csv	Zenodo	doi:10.5281/zenodo.165514	http://doi.org/10.5281/zenodo.165514	AutoMorph	3d_pdfs.tar.gz	Zenodo	doi:10.5281/zenodo.165514	http://doi.org/10.5281/zenodo.165514	AutoMorph	3d_obj_files.tar.gz	Zenodo	doi:10.5281/zenodo.165514	http://doi.org/10.5281/zenodo.165514	43.488333,-29.625
IPE.08154	Imaging	DM6000M compound microscope	Leica Microsystems	IP.307706	slide_images.tar.gz	Zenodo	doi:10.5281/zenodo.165514	http://doi.org/10.5281/zenodo.165514	AutoMorph	edf_images.tar.gz	Zenodo	doi:10.5281/zenodo.165514	http://doi.org/10.5281/zenodo.165514	AutoMorph	obj_zstacks.tar.gz	Zenodo	doi:10.5281/zenodo.165514	http://doi.org/10.5281/zenodo.165514	AutoMorph	shape_measurements.csv	Zenodo	doi:10.5281/zenodo.165514	http://doi.org/10.5281/zenodo.165514	AutoMorph	3d_pdfs.tar.gz	Zenodo	doi:10.5281/zenodo.165514	http://doi.org/10.5281/zenodo.165514	AutoMorph	3d_obj_files.tar.gz	Zenodo	doi:10.5281/zenodo.165514	http://doi.org/10.5281/zenodo.165514	43.488333,-29.625
IPE.08154	Imaging	DM6000M compound microscope	Leica Microsystems	IP.307707	slide_images.tar.gz	Zenodo	doi:10.5281/zenodo.165514	http://doi.org/10.5281/zenodo.165514	AutoMorph	edf_images.tar.gz	Zenodo	doi:10.5281/zenodo.165514	http://doi.org/10.5281/zenodo.165514	AutoMorph	obj_zstacks.tar.gz	Zenodo	doi:10.5281/zenodo.165514	http://doi.org/10.5281/zenodo.165514	AutoMorph	shape_measurements.csv	Zenodo	doi:10.5281/zenodo.165514	http://doi.org/10.5281/zenodo.165514	AutoMorph	3d_pdfs.tar.gz	Zenodo	doi:10.5281/zenodo.165514	http://doi.org/10.5281/zenodo.165514	AutoMorph	3d_obj_files.tar.gz	Zenodo	doi:10.5281/zenodo.165514	http://doi.org/10.5281/zenodo.165514	43.488333,-29.625
IPE.08147	Imaging	DM6000M compound microscope	Leica Microsystems	IP.307709	slide_images.tar.gz	Zenodo	doi:10.5281/zenodo.165514	http://doi.org/10.5281/zenodo.165514	AutoMorph	edf_images.tar.gz	Zenodo	doi:10.5281/zenodo.165514	http://doi.org/10.5281/zenodo.165514	AutoMorph	obj_zstacks.tar.gz	Zenodo	doi:10.5281/zenodo.165514	http://doi.org/10.5281/zenodo.165514	AutoMorph	shape_measurements.csv	Zenodo	doi:10.5281/zenodo.165514	http://doi.org/10.5281/zenodo.165514	AutoMorph	3d_pdfs.tar.gz	Zenodo	doi:10.5281/zenodo.165514	http://doi.org/10.5281/zenodo.165514	AutoMorph	3d_obj_files.tar.gz	Zenodo	doi:10.5281/zenodo.165514	http://doi.org/10.5281/zenodo.165514	-30.0017,-35.5617
IPE.08147	Imaging	DM6000M compound microscope	Leica Microsystems	IP.307710	slide_images.tar.gz	Zenodo	doi:10.5281/zenodo.165514	http://doi.org/10.5281/zenodo.165514	AutoMorph	edf_images.tar.gz	Zenodo	doi:10.5281/zenodo.165514	http://doi.org/10.5281/zenodo.165514	AutoMorph	obj_zstacks.tar.gz	Zenodo	doi:10.5281/zenodo.165514	http://doi.org/10.5281/zenodo.165514	AutoMorph	shape_measurements.csv	Zenodo	doi:10.5281/zenodo.165514	http://doi.org/10.5281/zenodo.165514	AutoMorph	3d_pdfs.tar.gz	Zenodo	doi:10.5281/zenodo.165514	http://doi.org/10.5281/zenodo.165514	AutoMorph	3d_obj_files.tar.gz	Zenodo	doi:10.5281/zenodo.165514	http://doi.org/10.5281/zenodo.165514	-30.0017,-35.5617
IPE.08147	Imaging	DM6000M compound microscope	Leica Microsystems	IP.307711	slide_images.tar.gz	Zenodo	doi:10.5281/zenodo.165514	http://doi.org/10.5281/zenodo.165514	AutoMorph	edf_images.tar.gz	Zenodo	doi:10.5281/zenodo.165514	http://doi.org/10.5281/zenodo.165514	AutoMorph	obj_zstacks.tar.gz	Zenodo	doi:10.5281/zenodo.165514	http://doi.org/10.5281/zenodo.165514	AutoMorph	shape_measurements.csv	Zenodo	doi:10.5281/zenodo.165514	http://doi.org/10.5281/zenodo.165514	AutoMorph	3d_pdfs.tar.gz	Zenodo	doi:10.5281/zenodo.165514	http://doi.org/10.5281/zenodo.165514	AutoMorph	3d_obj_files.tar.gz	Zenodo	doi:10.5281/zenodo.165514	http://doi.org/10.5281/zenodo.165514	-30.0017,-35.5617
IPE.08147	Imaging	DM6000M compound microscope	Leica Microsystems	IP.307712	slide_images.tar.gz	Zenodo	doi:10.5281/zenodo.165514	http://doi.org/10.5281/zenodo.165514	AutoMorph	edf_images.tar.gz	Zenodo	doi:10.5281/zenodo.165514	http://doi.org/10.5281/zenodo.165514	AutoMorph	obj_zstacks.tar.gz	Zenodo	doi:10.5281/zenodo.165514	http://doi.org/10.5281/zenodo.165514	AutoMorph	shape_measurements.csv	Zenodo	doi:10.5281/zenodo.165514	http://doi.org/10.5281/zenodo.165514	AutoMorph	3d_pdfs.tar.gz	Zenodo	doi:10.5281/zenodo.165514	http://doi.org/10.5281/zenodo.165514	AutoMorph	3d_obj_files.tar.gz	Zenodo	doi:10.5281/zenodo.165514	http://doi.org/10.5281/zenodo.165514	-30.0017,-35.5617
IPE.08147	Imaging	DM6000M compound microscope	Leica Microsystems	IP.307713	slide_images.tar.gz	Zenodo	doi:10.5281/zenodo.165514	http://doi.org/10.5281/zenodo.165514	AutoMorph	edf_images.tar.gz	Zenodo	doi:10.5281/zenodo.165514	http://doi.org/10.5281/zenodo.165514	AutoMorph	obj_zstacks.tar.gz	Zenodo	doi:10.5281/zenodo.165514	http://doi.org/10.5281/zenodo.165514	AutoMorph	shape_measurements.csv	Zenodo	doi:10.5281/zenodo.165514	http://doi.org/10.5281/zenodo.165514	AutoMorph	3d_pdfs.tar.gz	Zenodo	doi:10.5281/zenodo.165514	http://doi.org/10.5281/zenodo.165514	AutoMorph	3d_obj_files.tar.gz	Zenodo	doi:10.5281/zenodo.165514	http://doi.org/10.5281/zenodo.165514	-30.0017,-35.5617
IPE.08378	Imaging	DM6000M compound microscope	Leica Microsystems	IP.307715	slide_images.tar.gz	Zenodo	doi:10.5281/zenodo.165514	http://doi.org/10.5281/zenodo.165514	AutoMorph	edf_images.tar.gz	Zenodo	doi:10.5281/zenodo.165514	http://doi.org/10.5281/zenodo.165514	AutoMorph	obj_zstacks.tar.gz	Zenodo	doi:10.5281/zenodo.165514	http://doi.org/10.5281/zenodo.165514	AutoMorph	shape_measurements.csv	Zenodo	doi:10.5281/zenodo.165514	http://doi.org/10.5281/zenodo.165514	AutoMorph	3d_pdfs.tar.gz	Zenodo	doi:10.5281/zenodo.165514	http://doi.org/10.5281/zenodo.165514	AutoMorph	3d_obj_files.tar.gz	Zenodo	doi:10.5281/zenodo.165514	http://doi.org/10.5281/zenodo.165514	33.5,-64.4
IPE.08378	Imaging	DM6000M compound microscope	Leica Microsystems	IP.307716	slide_images.tar.gz	Zenodo	doi:10.5281/zenodo.165514	http://doi.org/10.5281/zenodo.165514	AutoMorph	edf_images.tar.gz	Zenodo	doi:10.5281/zenodo.165514	http://doi.org/10.5281/zenodo.165514	AutoMorph	obj_zstacks.tar.gz	Zenodo	doi:10.5281/zenodo.165514	http://doi.org/10.5281/zenodo.165514	AutoMorph	shape_measurements.csv	Zenodo	doi:10.5281/zenodo.165514	http://doi.org/10.5281/zenodo.165514	AutoMorph	3d_pdfs.tar.gz	Zenodo	doi:10.5281/zenodo.165514	http://doi.org/10.5281/zenodo.165514	AutoMorph	3d_obj_files.tar.gz	Zenodo	doi:10.5281/zenodo.165514	http://doi.org/10.5281/zenodo.165514	33.5,-64.4
IPE.08378	Imaging	DM6000M compound microscope	Leica Microsystems	IP.307717	slide_images.tar.gz	Zenodo	doi:10.5281/zenodo.165514	http://doi.org/10.5281/zenodo.165514	AutoMorph	edf_images.tar.gz	Zenodo	doi:10.5281/zenodo.165514	http://doi.org/10.5281/zenodo.165514	AutoMorph	obj_zstacks.tar.gz	Zenodo	doi:10.5281/zenodo.165514	http://doi.org/10.5281/zenodo.165514	AutoMorph	shape_measurements.csv	Zenodo	doi:10.5281/zenodo.165514	http://doi.org/10.5281/zenodo.165514	AutoMorph	3d_pdfs.tar.gz	Zenodo	doi:10.5281/zenodo.165514	http://doi.org/10.5281/zenodo.165514	AutoMorph	3d_obj_files.tar.gz	Zenodo	doi:10.5281/zenodo.165514	http://doi.org/10.5281/zenodo.165514	33.5,-64.4
IPE.08378	Imaging	DM6000M compound microscope	Leica Microsystems	IP.307718	slide_images.tar.gz	Zenodo	doi:10.5281/zenodo.165514	http://doi.org/10.5281/zenodo.165514	AutoMorph	edf_images.tar.gz	Zenodo	doi:10.5281/zenodo.165514	http://doi.org/10.5281/zenodo.165514	AutoMorph	obj_zstacks.tar.gz	Zenodo	doi:10.5281/zenodo.165514	http://doi.org/10.5281/zenodo.165514	AutoMorph	shape_measurements.csv	Zenodo	doi:10.5281/zenodo.165514	http://doi.org/10.5281/zenodo.165514	AutoMorph	3d_pdfs.tar.gz	Zenodo	doi:10.5281/zenodo.165514	http://doi.org/10.5281/zenodo.165514	AutoMorph	3d_obj_files.tar.gz	Zenodo	doi:10.5281/zenodo.165514	http://doi.org/10.5281/zenodo.165514	33.5,-64.4
IPE.08135	Imaging	DM6000M compound microscope	Leica Microsystems	IP.307775	slide_images.tar.gz	Zenodo	doi:10.5281/zenodo.165514	http://doi.org/10.5281/zenodo.165514	AutoMorph	edf_images.tar.gz	Zenodo	doi:10.5281/zenodo.165514	http://doi.org/10.5281/zenodo.165514	AutoMorph	obj_zstacks.tar.gz	Zenodo	doi:10.5281/zenodo.165514	http://doi.org/10.5281/zenodo.165514	AutoMorph	shape_measurements.csv	Zenodo	doi:10.5281/zenodo.165514	http://doi.org/10.5281/zenodo.165514	AutoMorph	3d_pdfs.tar.gz	Zenodo	doi:10.5281/zenodo.165514	http://doi.org/10.5281/zenodo.165514	AutoMorph	3d_obj_files.tar.gz	Zenodo	doi:10.5281/zenodo.165514	http://doi.org/10.5281/zenodo.165514	38.9167,-69.7583
IPE.08135	Imaging	DM6000M compound microscope	Leica Microsystems	IP.307776	slide_images.tar.gz	Zenodo	doi:10.5281/zenodo.165514	http://doi.org/10.5281/zenodo.165514	AutoMorph	edf_images.tar.gz	Zenodo	doi:10.5281/zenodo.165514	http://doi.org/10.5281/zenodo.165514	AutoMorph	obj_zstacks.tar.gz	Zenodo	doi:10.5281/zenodo.165514	http://doi.org/10.5281/zenodo.165514	AutoMorph	shape_measurements.csv	Zenodo	doi:10.5281/zenodo.165514	http://doi.org/10.5281/zenodo.165514	AutoMorph	3d_pdfs.tar.gz	Zenodo	doi:10.5281/zenodo.165514	http://doi.org/10.5281/zenodo.165514	AutoMorph	3d_obj_files.tar.gz	Zenodo	doi:10.5281/zenodo.165514	http://doi.org/10.5281/zenodo.165514	38.9167,-69.7583
IPE.08135	Imaging	DM6000M compound microscope	Leica Microsystems	IP.307777	slide_images.tar.gz	Zenodo	doi:10.5281/zenodo.165514	http://doi.org/10.5281/zenodo.165514	AutoMorph	edf_images.tar.gz	Zenodo	doi:10.5281/zenodo.165514	http://doi.org/10.5281/zenodo.165514	AutoMorph	obj_zstacks.tar.gz	Zenodo	doi:10.5281/zenodo.165514	http://doi.org/10.5281/zenodo.165514	AutoMorph	shape_measurements.csv	Zenodo	doi:10.5281/zenodo.165514	http://doi.org/10.5281/zenodo.165514	AutoMorph	3d_pdfs.tar.gz	Zenodo	doi:10.5281/zenodo.165514	http://doi.org/10.5281/zenodo.165514	AutoMorph	3d_obj_files.tar.gz	Zenodo	doi:10.5281/zenodo.165514	http://doi.org/10.5281/zenodo.165514	38.9167,-69.7583
IPE.08135	Imaging	DM6000M compound microscope	Leica Microsystems	IP.307778	slide_images.tar.gz	Zenodo	doi:10.5281/zenodo.165514	http://doi.org/10.5281/zenodo.165514	AutoMorph	edf_images.tar.gz	Zenodo	doi:10.5281/zenodo.165514	http://doi.org/10.5281/zenodo.165514	AutoMorph	obj_zstacks.tar.gz	Zenodo	doi:10.5281/zenodo.165514	http://doi.org/10.5281/zenodo.165514	AutoMorph	shape_measurements.csv	Zenodo	doi:10.5281/zenodo.165514	http://doi.org/10.5281/zenodo.165514	AutoMorph	3d_pdfs.tar.gz	Zenodo	doi:10.5281/zenodo.165514	http://doi.org/10.5281/zenodo.165514	AutoMorph	3d_obj_files.tar.gz	Zenodo	doi:10.5281/zenodo.165514	http://doi.org/10.5281/zenodo.165514	38.9167,-69.7583
IPE.08135	Imaging	DM6000M compound microscope	Leica Microsystems	IP.307779	slide_images.tar.gz	Zenodo	doi:10.5281/zenodo.165514	http://doi.org/10.5281/zenodo.165514	AutoMorph	edf_images.tar.gz	Zenodo	doi:10.5281/zenodo.165514	http://doi.org/10.5281/zenodo.165514	AutoMorph	obj_zstacks.tar.gz	Zenodo	doi:10.5281/zenodo.165514	http://doi.org/10.5281/zenodo.165514	AutoMorph	shape_measurements.csv	Zenodo	doi:10.5281/zenodo.165514	http://doi.org/10.5281/zenodo.165514	AutoMorph	3d_pdfs.tar.gz	Zenodo	doi:10.5281/zenodo.165514	http://doi.org/10.5281/zenodo.165514	AutoMorph	3d_obj_files.tar.gz	Zenodo	doi:10.5281/zenodo.165514	http://doi.org/10.5281/zenodo.165514	38.9167,-69.7583
IPE.08135	Imaging	DM6000M compound microscope	Leica Microsystems	IP.307780	slide_images.tar.gz	Zenodo	doi:10.5281/zenodo.165514	http://doi.org/10.5281/zenodo.165514	AutoMorph	edf_images.tar.gz	Zenodo	doi:10.5281/zenodo.165514	http://doi.org/10.5281/zenodo.165514	AutoMorph	obj_zstacks.tar.gz	Zenodo	doi:10.5281/zenodo.165514	http://doi.org/10.5281/zenodo.165514	AutoMorph	shape_measurements.csv	Zenodo	doi:10.5281/zenodo.165514	http://doi.org/10.5281/zenodo.165514	AutoMorph	3d_pdfs.tar.gz	Zenodo	doi:10.5281/zenodo.165514	http://doi.org/10.5281/zenodo.165514	AutoMorph	3d_obj_files.tar.gz	Zenodo	doi:10.5281/zenodo.165514	http://doi.org/10.5281/zenodo.165514	38.9167,-69.7583
IPE.08248	Imaging	DM6000M compound microscope	Leica Microsystems	IP.307781	slide_images.tar.gz	Zenodo	doi:10.5281/zenodo.165514	http://doi.org/10.5281/zenodo.165514	AutoMorph	edf_images.tar.gz	Zenodo	doi:10.5281/zenodo.165514	http://doi.org/10.5281/zenodo.165514	AutoMorph	obj_zstacks.tar.gz	Zenodo	doi:10.5281/zenodo.165514	http://doi.org/10.5281/zenodo.165514	AutoMorph	shape_measurements.csv	Zenodo	doi:10.5281/zenodo.165514	http://doi.org/10.5281/zenodo.165514	AutoMorph	3d_pdfs.tar.gz	Zenodo	doi:10.5281/zenodo.165514	http://doi.org/10.5281/zenodo.165514	AutoMorph	3d_obj_files.tar.gz	Zenodo	doi:10.5281/zenodo.165514	http://doi.org/10.5281/zenodo.165514	-45.675,-59.678
IPE.08248	Imaging	DM6000M compound microscope	Leica Microsystems	IP.307782	slide_images.tar.gz	Zenodo	doi:10.5281/zenodo.165514	http://doi.org/10.5281/zenodo.165514	AutoMorph	edf_images.tar.gz	Zenodo	doi:10.5281/zenodo.165514	http://doi.org/10.5281/zenodo.165514	AutoMorph	obj_zstacks.tar.gz	Zenodo	doi:10.5281/zenodo.165514	http://doi.org/10.5281/zenodo.165514	AutoMorph	shape_measurements.csv	Zenodo	doi:10.5281/zenodo.165514	http://doi.org/10.5281/zenodo.165514	AutoMorph	3d_pdfs.tar.gz	Zenodo	doi:10.5281/zenodo.165514	http://doi.org/10.5281/zenodo.165514	AutoMorph	3d_obj_files.tar.gz	Zenodo	doi:10.5281/zenodo.165514	http://doi.org/10.5281/zenodo.165514	-45.675,-59.678
IPE.08248	Imaging	DM6000M compound microscope	Leica Microsystems	IP.307783	slide_images.tar.gz	Zenodo	doi:10.5281/zenodo.165514	http://doi.org/10.5281/zenodo.165514	AutoMorph	edf_images.tar.gz	Zenodo	doi:10.5281/zenodo.165514	http://doi.org/10.5281/zenodo.165514	AutoMorph	obj_zstacks.tar.gz	Zenodo	doi:10.5281/zenodo.165514	http://doi.org/10.5281/zenodo.165514	AutoMorph	shape_measurements.csv	Zenodo	doi:10.5281/zenodo.165514	http://doi.org/10.5281/zenodo.165514	AutoMorph	3d_pdfs.tar.gz	Zenodo	doi:10.5281/zenodo.165514	http://doi.org/10.5281/zenodo.165514	AutoMorph	3d_obj_files.tar.gz	Zenodo	doi:10.5281/zenodo.165514	http://doi.org/10.5281/zenodo.165514	-45.675,-59.678
IPE.08248	Imaging	DM6000M compound microscope	Leica Microsystems	IP.307784	slide_images.tar.gz	Zenodo	doi:10.5281/zenodo.165514	http://doi.org/10.5281/zenodo.165514	AutoMorph	edf_images.tar.gz	Zenodo	doi:10.5281/zenodo.165514	http://doi.org/10.5281/zenodo.165514	AutoMorph	obj_zstacks.tar.gz	Zenodo	doi:10.5281/zenodo.165514	http://doi.org/10.5281/zenodo.165514	AutoMorph	shape_measurements.csv	Zenodo	doi:10.5281/zenodo.165514	http://doi.org/10.5281/zenodo.165514	AutoMorph	3d_pdfs.tar.gz	Zenodo	doi:10.5281/zenodo.165514	http://doi.org/10.5281/zenodo.165514	AutoMorph	3d_obj_files.tar.gz	Zenodo	doi:10.5281/zenodo.165514	http://doi.org/10.5281/zenodo.165514	-45.675,-59.678
IPE.08248	Imaging	DM6000M compound microscope	Leica Microsystems	IP.307785	slide_images.tar.gz	Zenodo	doi:10.5281/zenodo.165514	http://doi.org/10.5281/zenodo.165514	AutoMorph	edf_images.tar.gz	Zenodo	doi:10.5281/zenodo.165514	http://doi.org/10.5281/zenodo.165514	AutoMorph	obj_zstacks.tar.gz	Zenodo	doi:10.5281/zenodo.165514	http://doi.org/10.5281/zenodo.165514	AutoMorph	shape_measurements.csv	Zenodo	doi:10.5281/zenodo.165514	http://doi.org/10.5281/zenodo.165514	AutoMorph	3d_pdfs.tar.gz	Zenodo	doi:10.5281/zenodo.165514	http://doi.org/10.5281/zenodo.165514	AutoMorph	3d_obj_files.tar.gz	Zenodo	doi:10.5281/zenodo.165514	http://doi.org/10.5281/zenodo.165514	-45.675,-59.678
IPE.08248	Imaging	DM6000M compound microscope	Leica Microsystems	IP.307786	slide_images.tar.gz	Zenodo	doi:10.5281/zenodo.165514	http://doi.org/10.5281/zenodo.165514	AutoMorph	edf_images.tar.gz	Zenodo	doi:10.5281/zenodo.165514	http://doi.org/10.5281/zenodo.165514	AutoMorph	obj_zstacks.tar.gz	Zenodo	doi:10.5281/zenodo.165514	http://doi.org/10.5281/zenodo.165514	AutoMorph	shape_measurements.csv	Zenodo	doi:10.5281/zenodo.165514	http://doi.org/10.5281/zenodo.165514	AutoMorph	3d_pdfs.tar.gz	Zenodo	doi:10.5281/zenodo.165514	http://doi.org/10.5281/zenodo.165514	AutoMorph	3d_obj_files.tar.gz	Zenodo	doi:10.5281/zenodo.165514	http://doi.org/10.5281/zenodo.165514	-45.675,-59.678
IPE.08232	Imaging	DM6000M compound microscope	Leica Microsystems	IP.307789	slide_images.tar.gz	Zenodo	doi:10.5281/zenodo.165514	http://doi.org/10.5281/zenodo.165514	AutoMorph	edf_images.tar.gz	Zenodo	doi:10.5281/zenodo.165514	http://doi.org/10.5281/zenodo.165514	AutoMorph	obj_zstacks.tar.gz	Zenodo	doi:10.5281/zenodo.165514	http://doi.org/10.5281/zenodo.165514	AutoMorph	shape_measurements.csv	Zenodo	doi:10.5281/zenodo.165514	http://doi.org/10.5281/zenodo.165514	AutoMorph	3d_pdfs.tar.gz	Zenodo	doi:10.5281/zenodo.165514	http://doi.org/10.5281/zenodo.165514	AutoMorph	3d_obj_files.tar.gz	Zenodo	doi:10.5281/zenodo.165514	http://doi.org/10.5281/zenodo.165514	57.24,-34.28
IPE.08232	Imaging	DM6000M compound microscope	Leica Microsystems	IP.307790	slide_images.tar.gz	Zenodo	doi:10.5281/zenodo.165514	http://doi.org/10.5281/zenodo.165514	AutoMorph	edf_images.tar.gz	Zenodo	doi:10.5281/zenodo.165514	http://doi.org/10.5281/zenodo.165514	AutoMorph	obj_zstacks.tar.gz	Zenodo	doi:10.5281/zenodo.165514	http://doi.org/10.5281/zenodo.165514	AutoMorph	shape_measurements.csv	Zenodo	doi:10.5281/zenodo.165514	http://doi.org/10.5281/zenodo.165514	AutoMorph	3d_pdfs.tar.gz	Zenodo	doi:10.5281/zenodo.165514	http://doi.org/10.5281/zenodo.165514	AutoMorph	3d_obj_files.tar.gz	Zenodo	doi:10.5281/zenodo.165514	http://doi.org/10.5281/zenodo.165514	57.24,-34.28
IPE.08232	Imaging	DM6000M compound microscope	Leica Microsystems	IP.307791	slide_images.tar.gz	Zenodo	doi:10.5281/zenodo.165514	http://doi.org/10.5281/zenodo.165514	AutoMorph	edf_images.tar.gz	Zenodo	doi:10.5281/zenodo.165514	http://doi.org/10.5281/zenodo.165514	AutoMorph	obj_zstacks.tar.gz	Zenodo	doi:10.5281/zenodo.165514	http://doi.org/10.5281/zenodo.165514	AutoMorph	shape_measurements.csv	Zenodo	doi:10.5281/zenodo.165514	http://doi.org/10.5281/zenodo.165514	AutoMorph	3d_pdfs.tar.gz	Zenodo	doi:10.5281/zenodo.165514	http://doi.org/10.5281/zenodo.165514	AutoMorph	3d_obj_files.tar.gz	Zenodo	doi:10.5281/zenodo.165514	http://doi.org/10.5281/zenodo.165514	57.24,-34.28
IPE.08234	Imaging	DM6000M compound microscope	Leica Microsystems	IP.307793	slide_images.tar.gz	Zenodo	doi:10.5281/zenodo.165514	http://doi.org/10.5281/zenodo.165514	AutoMorph	edf_images.tar.gz	Zenodo	doi:10.5281/zenodo.165514	http://doi.org/10.5281/zenodo.165514	AutoMorph	obj_zstacks.tar.gz	Zenodo	doi:10.5281/zenodo.165514	http://doi.org/10.5281/zenodo.165514	AutoMorph	shape_measurements.csv	Zenodo	doi:10.5281/zenodo.165514	http://doi.org/10.5281/zenodo.165514	AutoMorph	3d_pdfs.tar.gz	Zenodo	doi:10.5281/zenodo.165514	http://doi.org/10.5281/zenodo.165514	AutoMorph	3d_obj_files.tar.gz	Zenodo	doi:10.5281/zenodo.165514	http://doi.org/10.5281/zenodo.165514	43.77,-43.64
IPE.08234	Imaging	DM6000M compound microscope	Leica Microsystems	IP.307794	slide_images.tar.gz	Zenodo	doi:10.5281/zenodo.165514	http://doi.org/10.5281/zenodo.165514	AutoMorph	edf_images.tar.gz	Zenodo	doi:10.5281/zenodo.165514	http://doi.org/10.5281/zenodo.165514	AutoMorph	obj_zstacks.tar.gz	Zenodo	doi:10.5281/zenodo.165514	http://doi.org/10.5281/zenodo.165514	AutoMorph	shape_measurements.csv	Zenodo	doi:10.5281/zenodo.165514	http://doi.org/10.5281/zenodo.165514	AutoMorph	3d_pdfs.tar.gz	Zenodo	doi:10.5281/zenodo.165514	http://doi.org/10.5281/zenodo.165514	AutoMorph	3d_obj_files.tar.gz	Zenodo	doi:10.5281/zenodo.165514	http://doi.org/10.5281/zenodo.165514	43.77,-43.64
IPE.08234	Imaging	DM6000M compound microscope	Leica Microsystems	IP.307795	slide_images.tar.gz	Zenodo	doi:10.5281/zenodo.165514	http://doi.org/10.5281/zenodo.165514	AutoMorph	edf_images.tar.gz	Zenodo	doi:10.5281/zenodo.165514	http://doi.org/10.5281/zenodo.165514	AutoMorph	obj_zstacks.tar.gz	Zenodo	doi:10.5281/zenodo.165514	http://doi.org/10.5281/zenodo.165514	AutoMorph	shape_measurements.csv	Zenodo	doi:10.5281/zenodo.165514	http://doi.org/10.5281/zenodo.165514	AutoMorph	3d_pdfs.tar.gz	Zenodo	doi:10.5281/zenodo.165514	http://doi.org/10.5281/zenodo.165514	AutoMorph	3d_obj_files.tar.gz	Zenodo	doi:10.5281/zenodo.165514	http://doi.org/10.5281/zenodo.165514	43.77,-43.64
IPE.08234	Imaging	DM6000M compound microscope	Leica Microsystems	IP.307796	slide_images.tar.gz	Zenodo	doi:10.5281/zenodo.165514	http://doi.org/10.5281/zenodo.165514	AutoMorph	edf_images.tar.gz	Zenodo	doi:10.5281/zenodo.165514	http://doi.org/10.5281/zenodo.165514	AutoMorph	obj_zstacks.tar.gz	Zenodo	doi:10.5281/zenodo.165514	http://doi.org/10.5281/zenodo.165514	AutoMorph	shape_measurements.csv	Zenodo	doi:10.5281/zenodo.165514	http://doi.org/10.5281/zenodo.165514	AutoMorph	3d_pdfs.tar.gz	Zenodo	doi:10.5281/zenodo.165514	http://doi.org/10.5281/zenodo.165514	AutoMorph	3d_obj_files.tar.gz	Zenodo	doi:10.5281/zenodo.165514	http://doi.org/10.5281/zenodo.165514	43.77,-43.64
IPE.08234	Imaging	DM6000M compound microscope	Leica Microsystems	IP.307797	slide_images.tar.gz	Zenodo	doi:10.5281/zenodo.165514	http://doi.org/10.5281/zenodo.165514	AutoMorph	edf_images.tar.gz	Zenodo	doi:10.5281/zenodo.165514	http://doi.org/10.5281/zenodo.165514	AutoMorph	obj_zstacks.tar.gz	Zenodo	doi:10.5281/zenodo.165514	http://doi.org/10.5281/zenodo.165514	AutoMorph	shape_measurements.csv	Zenodo	doi:10.5281/zenodo.165514	http://doi.org/10.5281/zenodo.165514	AutoMorph	3d_pdfs.tar.gz	Zenodo	doi:10.5281/zenodo.165514	http://doi.org/10.5281/zenodo.165514	AutoMorph	3d_obj_files.tar.gz	Zenodo	doi:10.5281/zenodo.165514	http://doi.org/10.5281/zenodo.165514	43.77,-43.64
IPE.08228	Imaging	DM6000M compound microscope	Leica Microsystems	IP.307799	slide_images.tar.gz	Zenodo	doi:10.5281/zenodo.165514	http://doi.org/10.5281/zenodo.165514	AutoMorph	edf_images.tar.gz	Zenodo	doi:10.5281/zenodo.165514	http://doi.org/10.5281/zenodo.165514	AutoMorph	obj_zstacks.tar.gz	Zenodo	doi:10.5281/zenodo.165514	http://doi.org/10.5281/zenodo.165514	AutoMorph	shape_measurements.csv	Zenodo	doi:10.5281/zenodo.165514	http://doi.org/10.5281/zenodo.165514	AutoMorph	3d_pdfs.tar.gz	Zenodo	doi:10.5281/zenodo.165514	http://doi.org/10.5281/zenodo.165514	AutoMorph	3d_obj_files.tar.gz	Zenodo	doi:10.5281/zenodo.165514	http://doi.org/10.5281/zenodo.165514	58.02,-45.03
IPE.08228	Imaging	DM6000M compound microscope	Leica Microsystems	IP.307800	slide_images.tar.gz	Zenodo	doi:10.5281/zenodo.165514	http://doi.org/10.5281/zenodo.165514	AutoMorph	edf_images.tar.gz	Zenodo	doi:10.5281/zenodo.165514	http://doi.org/10.5281/zenodo.165514	AutoMorph	obj_zstacks.tar.gz	Zenodo	doi:10.5281/zenodo.165514	http://doi.org/10.5281/zenodo.165514	AutoMorph	shape_measurements.csv	Zenodo	doi:10.5281/zenodo.165514	http://doi.org/10.5281/zenodo.165514	AutoMorph	3d_pdfs.tar.gz	Zenodo	doi:10.5281/zenodo.165514	http://doi.org/10.5281/zenodo.165514	AutoMorph	3d_obj_files.tar.gz	Zenodo	doi:10.5281/zenodo.165514	http://doi.org/10.5281/zenodo.165514	58.02,-45.03
IPE.08228	Imaging	DM6000M compound microscope	Leica Microsystems	IP.307801	slide_images.tar.gz	Zenodo	doi:10.5281/zenodo.165514	http://doi.org/10.5281/zenodo.165514	AutoMorph	edf_images.tar.gz	Zenodo	doi:10.5281/zenodo.165514	http://doi.org/10.5281/zenodo.165514	AutoMorph	obj_zstacks.tar.gz	Zenodo	doi:10.5281/zenodo.165514	http://doi.org/10.5281/zenodo.165514	AutoMorph	shape_measurements.csv	Zenodo	doi:10.5281/zenodo.165514	http://doi.org/10.5281/zenodo.165514	AutoMorph	3d_pdfs.tar.gz	Zenodo	doi:10.5281/zenodo.165514	http://doi.org/10.5281/zenodo.165514	AutoMorph	3d_obj_files.tar.gz	Zenodo	doi:10.5281/zenodo.165514	http://doi.org/10.5281/zenodo.165514	58.02,-45.03
IPE.08228	Imaging	DM6000M compound microscope	Leica Microsystems	IP.307802	slide_images.tar.gz	Zenodo	doi:10.5281/zenodo.165514	http://doi.org/10.5281/zenodo.165514	AutoMorph	edf_images.tar.gz	Zenodo	doi:10.5281/zenodo.165514	http://doi.org/10.5281/zenodo.165514	AutoMorph	obj_zstacks.tar.gz	Zenodo	doi:10.5281/zenodo.165514	http://doi.org/10.5281/zenodo.165514	AutoMorph	shape_measurements.csv	Zenodo	doi:10.5281/zenodo.165514	http://doi.org/10.5281/zenodo.165514	AutoMorph	3d_pdfs.tar.gz	Zenodo	doi:10.5281/zenodo.165514	http://doi.org/10.5281/zenodo.165514	AutoMorph	3d_obj_files.tar.gz	Zenodo	doi:10.5281/zenodo.165514	http://doi.org/10.5281/zenodo.165514	58.02,-45.03
IPE.08228	Imaging	DM6000M compound microscope	Leica Microsystems	IP.307803	slide_images.tar.gz	Zenodo	doi:10.5281/zenodo.165514	http://doi.org/10.5281/zenodo.165514	AutoMorph	edf_images.tar.gz	Zenodo	doi:10.5281/zenodo.165514	http://doi.org/10.5281/zenodo.165514	AutoMorph	obj_zstacks.tar.gz	Zenodo	doi:10.5281/zenodo.165514	http://doi.org/10.5281/zenodo.165514	AutoMorph	shape_measurements.csv	Zenodo	doi:10.5281/zenodo.165514	http://doi.org/10.5281/zenodo.165514	AutoMorph	3d_pdfs.tar.gz	Zenodo	doi:10.5281/zenodo.165514	http://doi.org/10.5281/zenodo.165514	AutoMorph	3d_obj_files.tar.gz	Zenodo	doi:10.5281/zenodo.165514	http://doi.org/10.5281/zenodo.165514	58.02,-45.03
IPE.08309	Imaging	DM6000M compound microscope	Leica Microsystems	IP.307805	slide_images.tar.gz	Zenodo	doi:10.5281/zenodo.165514	http://doi.org/10.5281/zenodo.165514	AutoMorph	edf_images.tar.gz	Zenodo	doi:10.5281/zenodo.165514	http://doi.org/10.5281/zenodo.165514	AutoMorph	obj_zstacks.tar.gz	Zenodo	doi:10.5281/zenodo.165514	http://doi.org/10.5281/zenodo.165514	AutoMorph	shape_measurements.csv	Zenodo	doi:10.5281/zenodo.165514	http://doi.org/10.5281/zenodo.165514	AutoMorph	3d_pdfs.tar.gz	Zenodo	doi:10.5281/zenodo.165514	http://doi.org/10.5281/zenodo.165514	AutoMorph	3d_obj_files.tar.gz	Zenodo	doi:10.5281/zenodo.165514	http://doi.org/10.5281/zenodo.165514	60.183,-24.617
IPE.08309	Imaging	DM6000M compound microscope	Leica Microsystems	IP.307806	slide_images.tar.gz	Zenodo	doi:10.5281/zenodo.165514	http://doi.org/10.5281/zenodo.165514	AutoMorph	edf_images.tar.gz	Zenodo	doi:10.5281/zenodo.165514	http://doi.org/10.5281/zenodo.165514	AutoMorph	obj_zstacks.tar.gz	Zenodo	doi:10.5281/zenodo.165514	http://doi.org/10.5281/zenodo.165514	AutoMorph	shape_measurements.csv	Zenodo	doi:10.5281/zenodo.165514	http://doi.org/10.5281/zenodo.165514	AutoMorph	3d_pdfs.tar.gz	Zenodo	doi:10.5281/zenodo.165514	http://doi.org/10.5281/zenodo.165514	AutoMorph	3d_obj_files.tar.gz	Zenodo	doi:10.5281/zenodo.165514	http://doi.org/10.5281/zenodo.165514	60.183,-24.617
IPE.08309	Imaging	DM6000M compound microscope	Leica Microsystems	IP.307807	slide_images.tar.gz	Zenodo	doi:10.5281/zenodo.165514	http://doi.org/10.5281/zenodo.165514	AutoMorph	edf_images.tar.gz	Zenodo	doi:10.5281/zenodo.165514	http://doi.org/10.5281/zenodo.165514	AutoMorph	obj_zstacks.tar.gz	Zenodo	doi:10.5281/zenodo.165514	http://doi.org/10.5281/zenodo.165514	AutoMorph	shape_measurements.csv	Zenodo	doi:10.5281/zenodo.165514	http://doi.org/10.5281/zenodo.165514	AutoMorph	3d_pdfs.tar.gz	Zenodo	doi:10.5281/zenodo.165514	http://doi.org/10.5281/zenodo.165514	AutoMorph	3d_obj_files.tar.gz	Zenodo	doi:10.5281/zenodo.165514	http://doi.org/10.5281/zenodo.165514	60.183,-24.617
IPE.08309	Imaging	DM6000M compound microscope	Leica Microsystems	IP.307808	slide_images.tar.gz	Zenodo	doi:10.5281/zenodo.165514	http://doi.org/10.5281/zenodo.165514	AutoMorph	edf_images.tar.gz	Zenodo	doi:10.5281/zenodo.165514	http://doi.org/10.5281/zenodo.165514	AutoMorph	obj_zstacks.tar.gz	Zenodo	doi:10.5281/zenodo.165514	http://doi.org/10.5281/zenodo.165514	AutoMorph	shape_measurements.csv	Zenodo	doi:10.5281/zenodo.165514	http://doi.org/10.5281/zenodo.165514	AutoMorph	3d_pdfs.tar.gz	Zenodo	doi:10.5281/zenodo.165514	http://doi.org/10.5281/zenodo.165514	AutoMorph	3d_obj_files.tar.gz	Zenodo	doi:10.5281/zenodo.165514	http://doi.org/10.5281/zenodo.165514	60.183,-24.617
IPE.08309	Imaging	DM6000M compound microscope	Leica Microsystems	IP.307809	slide_images.tar.gz	Zenodo	doi:10.5281/zenodo.165514	http://doi.org/10.5281/zenodo.165514	AutoMorph	edf_images.tar.gz	Zenodo	doi:10.5281/zenodo.165514	http://doi.org/10.5281/zenodo.165514	AutoMorph	obj_zstacks.tar.gz	Zenodo	doi:10.5281/zenodo.165514	http://doi.org/10.5281/zenodo.165514	AutoMorph	shape_measurements.csv	Zenodo	doi:10.5281/zenodo.165514	http://doi.org/10.5281/zenodo.165514	AutoMorph	3d_pdfs.tar.gz	Zenodo	doi:10.5281/zenodo.165514	http://doi.org/10.5281/zenodo.165514	AutoMorph	3d_obj_files.tar.gz	Zenodo	doi:10.5281/zenodo.165514	http://doi.org/10.5281/zenodo.165514	60.183,-24.617
IPE.08262	Imaging	DM6000M compound microscope	Leica Microsystems	IP.307811	slide_images.tar.gz	Zenodo	doi:10.5281/zenodo.165514	http://doi.org/10.5281/zenodo.165514	AutoMorph	edf_images.tar.gz	Zenodo	doi:10.5281/zenodo.165514	http://doi.org/10.5281/zenodo.165514	AutoMorph	obj_zstacks.tar.gz	Zenodo	doi:10.5281/zenodo.165514	http://doi.org/10.5281/zenodo.165514	AutoMorph	shape_measurements.csv	Zenodo	doi:10.5281/zenodo.165514	http://doi.org/10.5281/zenodo.165514	AutoMorph	3d_pdfs.tar.gz	Zenodo	doi:10.5281/zenodo.165514	http://doi.org/10.5281/zenodo.165514	AutoMorph	3d_obj_files.tar.gz	Zenodo	doi:10.5281/zenodo.165514	http://doi.org/10.5281/zenodo.165514	38.793,-24.562
IPE.08262	Imaging	DM6000M compound microscope	Leica Microsystems	IP.307812	slide_images.tar.gz	Zenodo	doi:10.5281/zenodo.165514	http://doi.org/10.5281/zenodo.165514	AutoMorph	edf_images.tar.gz	Zenodo	doi:10.5281/zenodo.165514	http://doi.org/10.5281/zenodo.165514	AutoMorph	obj_zstacks.tar.gz	Zenodo	doi:10.5281/zenodo.165514	http://doi.org/10.5281/zenodo.165514	AutoMorph	shape_measurements.csv	Zenodo	doi:10.5281/zenodo.165514	http://doi.org/10.5281/zenodo.165514	AutoMorph	3d_pdfs.tar.gz	Zenodo	doi:10.5281/zenodo.165514	http://doi.org/10.5281/zenodo.165514	AutoMorph	3d_obj_files.tar.gz	Zenodo	doi:10.5281/zenodo.165514	http://doi.org/10.5281/zenodo.165514	38.793,-24.562
IPE.08262	Imaging	DM6000M compound microscope	Leica Microsystems	IP.307813	slide_images.tar.gz	Zenodo	doi:10.5281/zenodo.165514	http://doi.org/10.5281/zenodo.165514	AutoMorph	edf_images.tar.gz	Zenodo	doi:10.5281/zenodo.165514	http://doi.org/10.5281/zenodo.165514	AutoMorph	obj_zstacks.tar.gz	Zenodo	doi:10.5281/zenodo.165514	http://doi.org/10.5281/zenodo.165514	AutoMorph	shape_measurements.csv	Zenodo	doi:10.5281/zenodo.165514	http://doi.org/10.5281/zenodo.165514	AutoMorph	3d_pdfs.tar.gz	Zenodo	doi:10.5281/zenodo.165514	http://doi.org/10.5281/zenodo.165514	AutoMorph	3d_obj_files.tar.gz	Zenodo	doi:10.5281/zenodo.165514	http://doi.org/10.5281/zenodo.165514	38.793,-24.562
IPE.08262	Imaging	DM6000M compound microscope	Leica Microsystems	IP.307814	slide_images.tar.gz	Zenodo	doi:10.5281/zenodo.165514	http://doi.org/10.5281/zenodo.165514	AutoMorph	edf_images.tar.gz	Zenodo	doi:10.5281/zenodo.165514	http://doi.org/10.5281/zenodo.165514	AutoMorph	obj_zstacks.tar.gz	Zenodo	doi:10.5281/zenodo.165514	http://doi.org/10.5281/zenodo.165514	AutoMorph	shape_measurements.csv	Zenodo	doi:10.5281/zenodo.165514	http://doi.org/10.5281/zenodo.165514	AutoMorph	3d_pdfs.tar.gz	Zenodo	doi:10.5281/zenodo.165514	http://doi.org/10.5281/zenodo.165514	AutoMorph	3d_obj_files.tar.gz	Zenodo	doi:10.5281/zenodo.165514	http://doi.org/10.5281/zenodo.165514	38.793,-24.562
IPE.08262	Imaging	DM6000M compound microscope	Leica Microsystems	IP.307815	slide_images.tar.gz	Zenodo	doi:10.5281/zenodo.165514	http://doi.org/10.5281/zenodo.165514	AutoMorph	edf_images.tar.gz	Zenodo	doi:10.5281/zenodo.165514	http://doi.org/10.5281/zenodo.165514	AutoMorph	obj_zstacks.tar.gz	Zenodo	doi:10.5281/zenodo.165514	http://doi.org/10.5281/zenodo.165514	AutoMorph	shape_measurements.csv	Zenodo	doi:10.5281/zenodo.165514	http://doi.org/10.5281/zenodo.165514	AutoMorph	3d_pdfs.tar.gz	Zenodo	doi:10.5281/zenodo.165514	http://doi.org/10.5281/zenodo.165514	AutoMorph	3d_obj_files.tar.gz	Zenodo	doi:10.5281/zenodo.165514	http://doi.org/10.5281/zenodo.165514	38.793,-24.562
IPE.08259	Imaging	DM6000M compound microscope	Leica Microsystems	IP.307817	slide_images.tar.gz	Zenodo	doi:10.5281/zenodo.165514	http://doi.org/10.5281/zenodo.165514	AutoMorph	edf_images.tar.gz	Zenodo	doi:10.5281/zenodo.165514	http://doi.org/10.5281/zenodo.165514	AutoMorph	obj_zstacks.tar.gz	Zenodo	doi:10.5281/zenodo.165514	http://doi.org/10.5281/zenodo.165514	AutoMorph	shape_measurements.csv	Zenodo	doi:10.5281/zenodo.165514	http://doi.org/10.5281/zenodo.165514	AutoMorph	3d_pdfs.tar.gz	Zenodo	doi:10.5281/zenodo.165514	http://doi.org/10.5281/zenodo.165514	AutoMorph	3d_obj_files.tar.gz	Zenodo	doi:10.5281/zenodo.165514	http://doi.org/10.5281/zenodo.165514	37.412,-25.902
IPE.08259	Imaging	DM6000M compound microscope	Leica Microsystems	IP.307818	slide_images.tar.gz	Zenodo	doi:10.5281/zenodo.165514	http://doi.org/10.5281/zenodo.165514	AutoMorph	edf_images.tar.gz	Zenodo	doi:10.5281/zenodo.165514	http://doi.org/10.5281/zenodo.165514	AutoMorph	obj_zstacks.tar.gz	Zenodo	doi:10.5281/zenodo.165514	http://doi.org/10.5281/zenodo.165514	AutoMorph	shape_measurements.csv	Zenodo	doi:10.5281/zenodo.165514	http://doi.org/10.5281/zenodo.165514	AutoMorph	3d_pdfs.tar.gz	Zenodo	doi:10.5281/zenodo.165514	http://doi.org/10.5281/zenodo.165514	AutoMorph	3d_obj_files.tar.gz	Zenodo	doi:10.5281/zenodo.165514	http://doi.org/10.5281/zenodo.165514	37.412,-25.902
IPE.08259	Imaging	DM6000M compound microscope	Leica Microsystems	IP.307819	slide_images.tar.gz	Zenodo	doi:10.5281/zenodo.165514	http://doi.org/10.5281/zenodo.165514	AutoMorph	edf_images.tar.gz	Zenodo	doi:10.5281/zenodo.165514	http://doi.org/10.5281/zenodo.165514	AutoMorph	obj_zstacks.tar.gz	Zenodo	doi:10.5281/zenodo.165514	http://doi.org/10.5281/zenodo.165514	AutoMorph	shape_measurements.csv	Zenodo	doi:10.5281/zenodo.165514	http://doi.org/10.5281/zenodo.165514	AutoMorph	3d_pdfs.tar.gz	Zenodo	doi:10.5281/zenodo.165514	http://doi.org/10.5281/zenodo.165514	AutoMorph	3d_obj_files.tar.gz	Zenodo	doi:10.5281/zenodo.165514	http://doi.org/10.5281/zenodo.165514	37.412,-25.902
IPE.08259	Imaging	DM6000M compound microscope	Leica Microsystems	IP.307820	slide_images.tar.gz	Zenodo	doi:10.5281/zenodo.165514	http://doi.org/10.5281/zenodo.165514	AutoMorph	edf_images.tar.gz	Zenodo	doi:10.5281/zenodo.165514	http://doi.org/10.5281/zenodo.165514	AutoMorph	obj_zstacks.tar.gz	Zenodo	doi:10.5281/zenodo.165514	http://doi.org/10.5281/zenodo.165514	AutoMorph	shape_measurements.csv	Zenodo	doi:10.5281/zenodo.165514	http://doi.org/10.5281/zenodo.165514	AutoMorph	3d_pdfs.tar.gz	Zenodo	doi:10.5281/zenodo.165514	http://doi.org/10.5281/zenodo.165514	AutoMorph	3d_obj_files.tar.gz	Zenodo	doi:10.5281/zenodo.165514	http://doi.org/10.5281/zenodo.165514	37.412,-25.902
IPE.08259	Imaging	DM6000M compound microscope	Leica Microsystems	IP.307821	slide_images.tar.gz	Zenodo	doi:10.5281/zenodo.165514	http://doi.org/10.5281/zenodo.165514	AutoMorph	edf_images.tar.gz	Zenodo	doi:10.5281/zenodo.165514	http://doi.org/10.5281/zenodo.165514	AutoMorph	obj_zstacks.tar.gz	Zenodo	doi:10.5281/zenodo.165514	http://doi.org/10.5281/zenodo.165514	AutoMorph	shape_measurements.csv	Zenodo	doi:10.5281/zenodo.165514	http://doi.org/10.5281/zenodo.165514	AutoMorph	3d_pdfs.tar.gz	Zenodo	doi:10.5281/zenodo.165514	http://doi.org/10.5281/zenodo.165514	AutoMorph	3d_obj_files.tar.gz	Zenodo	doi:10.5281/zenodo.165514	http://doi.org/10.5281/zenodo.165514	37.412,-25.902
IPE.08313	Imaging	DM6000M compound microscope	Leica Microsystems	IP.307823	slide_images.tar.gz	Zenodo	doi:10.5281/zenodo.165514	http://doi.org/10.5281/zenodo.165514	AutoMorph	edf_images.tar.gz	Zenodo	doi:10.5281/zenodo.165514	http://doi.org/10.5281/zenodo.165514	AutoMorph	obj_zstacks.tar.gz	Zenodo	doi:10.5281/zenodo.165514	http://doi.org/10.5281/zenodo.165514	AutoMorph	shape_measurements.csv	Zenodo	doi:10.5281/zenodo.165514	http://doi.org/10.5281/zenodo.165514	AutoMorph	3d_pdfs.tar.gz	Zenodo	doi:10.5281/zenodo.165514	http://doi.org/10.5281/zenodo.165514	AutoMorph	3d_obj_files.tar.gz	Zenodo	doi:10.5281/zenodo.165514	http://doi.org/10.5281/zenodo.165514	58.55,-22.2
IPE.08313	Imaging	DM6000M compound microscope	Leica Microsystems	IP.307824	slide_images.tar.gz	Zenodo	doi:10.5281/zenodo.165514	http://doi.org/10.5281/zenodo.165514	AutoMorph	edf_images.tar.gz	Zenodo	doi:10.5281/zenodo.165514	http://doi.org/10.5281/zenodo.165514	AutoMorph	obj_zstacks.tar.gz	Zenodo	doi:10.5281/zenodo.165514	http://doi.org/10.5281/zenodo.165514	AutoMorph	shape_measurements.csv	Zenodo	doi:10.5281/zenodo.165514	http://doi.org/10.5281/zenodo.165514	AutoMorph	3d_pdfs.tar.gz	Zenodo	doi:10.5281/zenodo.165514	http://doi.org/10.5281/zenodo.165514	AutoMorph	3d_obj_files.tar.gz	Zenodo	doi:10.5281/zenodo.165514	http://doi.org/10.5281/zenodo.165514	58.55,-22.2
IPE.08313	Imaging	DM6000M compound microscope	Leica Microsystems	IP.307825	slide_images.tar.gz	Zenodo	doi:10.5281/zenodo.165514	http://doi.org/10.5281/zenodo.165514	AutoMorph	edf_images.tar.gz	Zenodo	doi:10.5281/zenodo.165514	http://doi.org/10.5281/zenodo.165514	AutoMorph	obj_zstacks.tar.gz	Zenodo	doi:10.5281/zenodo.165514	http://doi.org/10.5281/zenodo.165514	AutoMorph	shape_measurements.csv	Zenodo	doi:10.5281/zenodo.165514	http://doi.org/10.5281/zenodo.165514	AutoMorph	3d_pdfs.tar.gz	Zenodo	doi:10.5281/zenodo.165514	http://doi.org/10.5281/zenodo.165514	AutoMorph	3d_obj_files.tar.gz	Zenodo	doi:10.5281/zenodo.165514	http://doi.org/10.5281/zenodo.165514	58.55,-22.2
IPE.08320	Imaging	DM6000M compound microscope	Leica Microsystems	IP.307827	slide_images.tar.gz	Zenodo	doi:10.5281/zenodo.165514	http://doi.org/10.5281/zenodo.165514	AutoMorph	edf_images.tar.gz	Zenodo	doi:10.5281/zenodo.165514	http://doi.org/10.5281/zenodo.165514	AutoMorph	obj_zstacks.tar.gz	Zenodo	doi:10.5281/zenodo.165514	http://doi.org/10.5281/zenodo.165514	AutoMorph	shape_measurements.csv	Zenodo	doi:10.5281/zenodo.165514	http://doi.org/10.5281/zenodo.165514	AutoMorph	3d_pdfs.tar.gz	Zenodo	doi:10.5281/zenodo.165514	http://doi.org/10.5281/zenodo.165514	AutoMorph	3d_obj_files.tar.gz	Zenodo	doi:10.5281/zenodo.165514	http://doi.org/10.5281/zenodo.165514	54.067,-24.183
IPE.08320	Imaging	DM6000M compound microscope	Leica Microsystems	IP.307828	slide_images.tar.gz	Zenodo	doi:10.5281/zenodo.165514	http://doi.org/10.5281/zenodo.165514	AutoMorph	edf_images.tar.gz	Zenodo	doi:10.5281/zenodo.165514	http://doi.org/10.5281/zenodo.165514	AutoMorph	obj_zstacks.tar.gz	Zenodo	doi:10.5281/zenodo.165514	http://doi.org/10.5281/zenodo.165514	AutoMorph	shape_measurements.csv	Zenodo	doi:10.5281/zenodo.165514	http://doi.org/10.5281/zenodo.165514	AutoMorph	3d_pdfs.tar.gz	Zenodo	doi:10.5281/zenodo.165514	http://doi.org/10.5281/zenodo.165514	AutoMorph	3d_obj_files.tar.gz	Zenodo	doi:10.5281/zenodo.165514	http://doi.org/10.5281/zenodo.165514	54.067,-24.183
IPE.08320	Imaging	DM6000M compound microscope	Leica Microsystems	IP.307829	slide_images.tar.gz	Zenodo	doi:10.5281/zenodo.165514	http://doi.org/10.5281/zenodo.165514	AutoMorph	edf_images.tar.gz	Zenodo	doi:10.5281/zenodo.165514	http://doi.org/10.5281/zenodo.165514	AutoMorph	obj_zstacks.tar.gz	Zenodo	doi:10.5281/zenodo.165514	http://doi.org/10.5281/zenodo.165514	AutoMorph	shape_measurements.csv	Zenodo	doi:10.5281/zenodo.165514	http://doi.org/10.5281/zenodo.165514	AutoMorph	3d_pdfs.tar.gz	Zenodo	doi:10.5281/zenodo.165514	http://doi.org/10.5281/zenodo.165514	AutoMorph	3d_obj_files.tar.gz	Zenodo	doi:10.5281/zenodo.165514	http://doi.org/10.5281/zenodo.165514	54.067,-24.183
IPE.08320	Imaging	DM6000M compound microscope	Leica Microsystems	IP.307830	slide_images.tar.gz	Zenodo	doi:10.5281/zenodo.165514	http://doi.org/10.5281/zenodo.165514	AutoMorph	edf_images.tar.gz	Zenodo	doi:10.5281/zenodo.165514	http://doi.org/10.5281/zenodo.165514	AutoMorph	obj_zstacks.tar.gz	Zenodo	doi:10.5281/zenodo.165514	http://doi.org/10.5281/zenodo.165514	AutoMorph	shape_measurements.csv	Zenodo	doi:10.5281/zenodo.165514	http://doi.org/10.5281/zenodo.165514	AutoMorph	3d_pdfs.tar.gz	Zenodo	doi:10.5281/zenodo.165514	http://doi.org/10.5281/zenodo.165514	AutoMorph	3d_obj_files.tar.gz	Zenodo	doi:10.5281/zenodo.165514	http://doi.org/10.5281/zenodo.165514	54.067,-24.183
IPE.08264	Imaging	DM6000M compound microscope	Leica Microsystems	IP.307833	slide_images.tar.gz	Zenodo	doi:10.5281/zenodo.165514	http://doi.org/10.5281/zenodo.165514	AutoMorph	edf_images.tar.gz	Zenodo	doi:10.5281/zenodo.165514	http://doi.org/10.5281/zenodo.165514	AutoMorph	obj_zstacks.tar.gz	Zenodo	doi:10.5281/zenodo.165514	http://doi.org/10.5281/zenodo.165514	AutoMorph	shape_measurements.csv	Zenodo	doi:10.5281/zenodo.165514	http://doi.org/10.5281/zenodo.165514	AutoMorph	3d_pdfs.tar.gz	Zenodo	doi:10.5281/zenodo.165514	http://doi.org/10.5281/zenodo.165514	AutoMorph	3d_obj_files.tar.gz	Zenodo	doi:10.5281/zenodo.165514	http://doi.org/10.5281/zenodo.165514	38.895,-23.338
IPE.08264	Imaging	DM6000M compound microscope	Leica Microsystems	IP.307834	slide_images.tar.gz	Zenodo	doi:10.5281/zenodo.165514	http://doi.org/10.5281/zenodo.165514	AutoMorph	edf_images.tar.gz	Zenodo	doi:10.5281/zenodo.165514	http://doi.org/10.5281/zenodo.165514	AutoMorph	obj_zstacks.tar.gz	Zenodo	doi:10.5281/zenodo.165514	http://doi.org/10.5281/zenodo.165514	AutoMorph	shape_measurements.csv	Zenodo	doi:10.5281/zenodo.165514	http://doi.org/10.5281/zenodo.165514	AutoMorph	3d_pdfs.tar.gz	Zenodo	doi:10.5281/zenodo.165514	http://doi.org/10.5281/zenodo.165514	AutoMorph	3d_obj_files.tar.gz	Zenodo	doi:10.5281/zenodo.165514	http://doi.org/10.5281/zenodo.165514	38.895,-23.338
IPE.08264	Imaging	DM6000M compound microscope	Leica Microsystems	IP.307835	slide_images.tar.gz	Zenodo	doi:10.5281/zenodo.165514	http://doi.org/10.5281/zenodo.165514	AutoMorph	edf_images.tar.gz	Zenodo	doi:10.5281/zenodo.165514	http://doi.org/10.5281/zenodo.165514	AutoMorph	obj_zstacks.tar.gz	Zenodo	doi:10.5281/zenodo.165514	http://doi.org/10.5281/zenodo.165514	AutoMorph	shape_measurements.csv	Zenodo	doi:10.5281/zenodo.165514	http://doi.org/10.5281/zenodo.165514	AutoMorph	3d_pdfs.tar.gz	Zenodo	doi:10.5281/zenodo.165514	http://doi.org/10.5281/zenodo.165514	AutoMorph	3d_obj_files.tar.gz	Zenodo	doi:10.5281/zenodo.165514	http://doi.org/10.5281/zenodo.165514	38.895,-23.338
IPE.08322	Imaging	DM6000M compound microscope	Leica Microsystems	IP.307837	slide_images.tar.gz	Zenodo	doi:10.5281/zenodo.165514	http://doi.org/10.5281/zenodo.165514	AutoMorph	edf_images.tar.gz	Zenodo	doi:10.5281/zenodo.165514	http://doi.org/10.5281/zenodo.165514	AutoMorph	obj_zstacks.tar.gz	Zenodo	doi:10.5281/zenodo.165514	http://doi.org/10.5281/zenodo.165514	AutoMorph	shape_measurements.csv	Zenodo	doi:10.5281/zenodo.165514	http://doi.org/10.5281/zenodo.165514	AutoMorph	3d_pdfs.tar.gz	Zenodo	doi:10.5281/zenodo.165514	http://doi.org/10.5281/zenodo.165514	AutoMorph	3d_obj_files.tar.gz	Zenodo	doi:10.5281/zenodo.165514	http://doi.org/10.5281/zenodo.165514	49.133,-25.5
IPE.08322	Imaging	DM6000M compound microscope	Leica Microsystems	IP.307838	slide_images.tar.gz	Zenodo	doi:10.5281/zenodo.165514	http://doi.org/10.5281/zenodo.165514	AutoMorph	edf_images.tar.gz	Zenodo	doi:10.5281/zenodo.165514	http://doi.org/10.5281/zenodo.165514	AutoMorph	obj_zstacks.tar.gz	Zenodo	doi:10.5281/zenodo.165514	http://doi.org/10.5281/zenodo.165514	AutoMorph	shape_measurements.csv	Zenodo	doi:10.5281/zenodo.165514	http://doi.org/10.5281/zenodo.165514	AutoMorph	3d_pdfs.tar.gz	Zenodo	doi:10.5281/zenodo.165514	http://doi.org/10.5281/zenodo.165514	AutoMorph	3d_obj_files.tar.gz	Zenodo	doi:10.5281/zenodo.165514	http://doi.org/10.5281/zenodo.165514	49.133,-25.5
IPE.08322	Imaging	DM6000M compound microscope	Leica Microsystems	IP.307839	slide_images.tar.gz	Zenodo	doi:10.5281/zenodo.165514	http://doi.org/10.5281/zenodo.165514	AutoMorph	edf_images.tar.gz	Zenodo	doi:10.5281/zenodo.165514	http://doi.org/10.5281/zenodo.165514	AutoMorph	obj_zstacks.tar.gz	Zenodo	doi:10.5281/zenodo.165514	http://doi.org/10.5281/zenodo.165514	AutoMorph	shape_measurements.csv	Zenodo	doi:10.5281/zenodo.165514	http://doi.org/10.5281/zenodo.165514	AutoMorph	3d_pdfs.tar.gz	Zenodo	doi:10.5281/zenodo.165514	http://doi.org/10.5281/zenodo.165514	AutoMorph	3d_obj_files.tar.gz	Zenodo	doi:10.5281/zenodo.165514	http://doi.org/10.5281/zenodo.165514	49.133,-25.5
IPE.08322	Imaging	DM6000M compound microscope	Leica Microsystems	IP.307840	slide_images.tar.gz	Zenodo	doi:10.5281/zenodo.165514	http://doi.org/10.5281/zenodo.165514	AutoMorph	edf_images.tar.gz	Zenodo	doi:10.5281/zenodo.165514	http://doi.org/10.5281/zenodo.165514	AutoMorph	obj_zstacks.tar.gz	Zenodo	doi:10.5281/zenodo.165514	http://doi.org/10.5281/zenodo.165514	AutoMorph	shape_measurements.csv	Zenodo	doi:10.5281/zenodo.165514	http://doi.org/10.5281/zenodo.165514	AutoMorph	3d_pdfs.tar.gz	Zenodo	doi:10.5281/zenodo.165514	http://doi.org/10.5281/zenodo.165514	AutoMorph	3d_obj_files.tar.gz	Zenodo	doi:10.5281/zenodo.165514	http://doi.org/10.5281/zenodo.165514	49.133,-25.5
IPE.08322	Imaging	DM6000M compound microscope	Leica Microsystems	IP.307841	slide_images.tar.gz	Zenodo	doi:10.5281/zenodo.165514	http://doi.org/10.5281/zenodo.165514	AutoMorph	edf_images.tar.gz	Zenodo	doi:10.5281/zenodo.165514	http://doi.org/10.5281/zenodo.165514	AutoMorph	obj_zstacks.tar.gz	Zenodo	doi:10.5281/zenodo.165514	http://doi.org/10.5281/zenodo.165514	AutoMorph	shape_measurements.csv	Zenodo	doi:10.5281/zenodo.165514	http://doi.org/10.5281/zenodo.165514	AutoMorph	3d_pdfs.tar.gz	Zenodo	doi:10.5281/zenodo.165514	http://doi.org/10.5281/zenodo.165514	AutoMorph	3d_obj_files.tar.gz	Zenodo	doi:10.5281/zenodo.165514	http://doi.org/10.5281/zenodo.165514	49.133,-25.5
IPE.08384	Imaging	DM6000M compound microscope	Leica Microsystems	IP.307843	slide_images.tar.gz	Zenodo	doi:10.5281/zenodo.165514	http://doi.org/10.5281/zenodo.165514	AutoMorph	edf_images.tar.gz	Zenodo	doi:10.5281/zenodo.165514	http://doi.org/10.5281/zenodo.165514	AutoMorph	obj_zstacks.tar.gz	Zenodo	doi:10.5281/zenodo.165514	http://doi.org/10.5281/zenodo.165514	AutoMorph	shape_measurements.csv	Zenodo	doi:10.5281/zenodo.165514	http://doi.org/10.5281/zenodo.165514	AutoMorph	3d_pdfs.tar.gz	Zenodo	doi:10.5281/zenodo.165514	http://doi.org/10.5281/zenodo.165514	AutoMorph	3d_obj_files.tar.gz	Zenodo	doi:10.5281/zenodo.165514	http://doi.org/10.5281/zenodo.165514	60.995,-16.092
IPE.08384	Imaging	DM6000M compound microscope	Leica Microsystems	IP.307844	slide_images.tar.gz	Zenodo	doi:10.5281/zenodo.165514	http://doi.org/10.5281/zenodo.165514	AutoMorph	edf_images.tar.gz	Zenodo	doi:10.5281/zenodo.165514	http://doi.org/10.5281/zenodo.165514	AutoMorph	obj_zstacks.tar.gz	Zenodo	doi:10.5281/zenodo.165514	http://doi.org/10.5281/zenodo.165514	AutoMorph	shape_measurements.csv	Zenodo	doi:10.5281/zenodo.165514	http://doi.org/10.5281/zenodo.165514	AutoMorph	3d_pdfs.tar.gz	Zenodo	doi:10.5281/zenodo.165514	http://doi.org/10.5281/zenodo.165514	AutoMorph	3d_obj_files.tar.gz	Zenodo	doi:10.5281/zenodo.165514	http://doi.org/10.5281/zenodo.165514	60.995,-16.092
IPE.08384	Imaging	DM6000M compound microscope	Leica Microsystems	IP.307845	slide_images.tar.gz	Zenodo	doi:10.5281/zenodo.165514	http://doi.org/10.5281/zenodo.165514	AutoMorph	edf_images.tar.gz	Zenodo	doi:10.5281/zenodo.165514	http://doi.org/10.5281/zenodo.165514	AutoMorph	obj_zstacks.tar.gz	Zenodo	doi:10.5281/zenodo.165514	http://doi.org/10.5281/zenodo.165514	AutoMorph	shape_measurements.csv	Zenodo	doi:10.5281/zenodo.165514	http://doi.org/10.5281/zenodo.165514	AutoMorph	3d_pdfs.tar.gz	Zenodo	doi:10.5281/zenodo.165514	http://doi.org/10.5281/zenodo.165514	AutoMorph	3d_obj_files.tar.gz	Zenodo	doi:10.5281/zenodo.165514	http://doi.org/10.5281/zenodo.165514	60.995,-16.092
IPE.08282	Imaging	DM6000M compound microscope	Leica Microsystems	IP.307847	slide_images.tar.gz	Zenodo	doi:10.5281/zenodo.165514	http://doi.org/10.5281/zenodo.165514	AutoMorph	edf_images.tar.gz	Zenodo	doi:10.5281/zenodo.165514	http://doi.org/10.5281/zenodo.165514	AutoMorph	obj_zstacks.tar.gz	Zenodo	doi:10.5281/zenodo.165514	http://doi.org/10.5281/zenodo.165514	AutoMorph	shape_measurements.csv	Zenodo	doi:10.5281/zenodo.165514	http://doi.org/10.5281/zenodo.165514	AutoMorph	3d_pdfs.tar.gz	Zenodo	doi:10.5281/zenodo.165514	http://doi.org/10.5281/zenodo.165514	AutoMorph	3d_obj_files.tar.gz	Zenodo	doi:10.5281/zenodo.165514	http://doi.org/10.5281/zenodo.165514	70.33,-10.63
IPE.08282	Imaging	DM6000M compound microscope	Leica Microsystems	IP.307848	slide_images.tar.gz	Zenodo	doi:10.5281/zenodo.165514	http://doi.org/10.5281/zenodo.165514	AutoMorph	edf_images.tar.gz	Zenodo	doi:10.5281/zenodo.165514	http://doi.org/10.5281/zenodo.165514	AutoMorph	obj_zstacks.tar.gz	Zenodo	doi:10.5281/zenodo.165514	http://doi.org/10.5281/zenodo.165514	AutoMorph	shape_measurements.csv	Zenodo	doi:10.5281/zenodo.165514	http://doi.org/10.5281/zenodo.165514	AutoMorph	3d_pdfs.tar.gz	Zenodo	doi:10.5281/zenodo.165514	http://doi.org/10.5281/zenodo.165514	AutoMorph	3d_obj_files.tar.gz	Zenodo	doi:10.5281/zenodo.165514	http://doi.org/10.5281/zenodo.165514	70.33,-10.63
IPE.08282	Imaging	DM6000M compound microscope	Leica Microsystems	IP.307849	slide_images.tar.gz	Zenodo	doi:10.5281/zenodo.165514	http://doi.org/10.5281/zenodo.165514	AutoMorph	edf_images.tar.gz	Zenodo	doi:10.5281/zenodo.165514	http://doi.org/10.5281/zenodo.165514	AutoMorph	obj_zstacks.tar.gz	Zenodo	doi:10.5281/zenodo.165514	http://doi.org/10.5281/zenodo.165514	AutoMorph	shape_measurements.csv	Zenodo	doi:10.5281/zenodo.165514	http://doi.org/10.5281/zenodo.165514	AutoMorph	3d_pdfs.tar.gz	Zenodo	doi:10.5281/zenodo.165514	http://doi.org/10.5281/zenodo.165514	AutoMorph	3d_obj_files.tar.gz	Zenodo	doi:10.5281/zenodo.165514	http://doi.org/10.5281/zenodo.165514	70.33,-10.63
IPE.08282	Imaging	DM6000M compound microscope	Leica Microsystems	IP.307850	slide_images.tar.gz	Zenodo	doi:10.5281/zenodo.165514	http://doi.org/10.5281/zenodo.165514	AutoMorph	edf_images.tar.gz	Zenodo	doi:10.5281/zenodo.165514	http://doi.org/10.5281/zenodo.165514	AutoMorph	obj_zstacks.tar.gz	Zenodo	doi:10.5281/zenodo.165514	http://doi.org/10.5281/zenodo.165514	AutoMorph	shape_measurements.csv	Zenodo	doi:10.5281/zenodo.165514	http://doi.org/10.5281/zenodo.165514	AutoMorph	3d_pdfs.tar.gz	Zenodo	doi:10.5281/zenodo.165514	http://doi.org/10.5281/zenodo.165514	AutoMorph	3d_obj_files.tar.gz	Zenodo	doi:10.5281/zenodo.165514	http://doi.org/10.5281/zenodo.165514	70.33,-10.63
IPE.08282	Imaging	DM6000M compound microscope	Leica Microsystems	IP.307851	slide_images.tar.gz	Zenodo	doi:10.5281/zenodo.165514	http://doi.org/10.5281/zenodo.165514	AutoMorph	edf_images.tar.gz	Zenodo	doi:10.5281/zenodo.165514	http://doi.org/10.5281/zenodo.165514	AutoMorph	obj_zstacks.tar.gz	Zenodo	doi:10.5281/zenodo.165514	http://doi.org/10.5281/zenodo.165514	AutoMorph	shape_measurements.csv	Zenodo	doi:10.5281/zenodo.165514	http://doi.org/10.5281/zenodo.165514	AutoMorph	3d_pdfs.tar.gz	Zenodo	doi:10.5281/zenodo.165514	http://doi.org/10.5281/zenodo.165514	AutoMorph	3d_obj_files.tar.gz	Zenodo	doi:10.5281/zenodo.165514	http://doi.org/10.5281/zenodo.165514	70.33,-10.63
IPE.08295	Imaging	DM6000M compound microscope	Leica Microsystems	IP.307853	slide_images.tar.gz	Zenodo	doi:10.5281/zenodo.165514	http://doi.org/10.5281/zenodo.165514	AutoMorph	edf_images.tar.gz	Zenodo	doi:10.5281/zenodo.165514	http://doi.org/10.5281/zenodo.165514	AutoMorph	obj_zstacks.tar.gz	Zenodo	doi:10.5281/zenodo.165514	http://doi.org/10.5281/zenodo.165514	AutoMorph	shape_measurements.csv	Zenodo	doi:10.5281/zenodo.165514	http://doi.org/10.5281/zenodo.165514	AutoMorph	3d_pdfs.tar.gz	Zenodo	doi:10.5281/zenodo.165514	http://doi.org/10.5281/zenodo.165514	AutoMorph	3d_obj_files.tar.gz	Zenodo	doi:10.5281/zenodo.165514	http://doi.org/10.5281/zenodo.165514	67.65,5.75
IPE.08295	Imaging	DM6000M compound microscope	Leica Microsystems	IP.307854	slide_images.tar.gz	Zenodo	doi:10.5281/zenodo.165514	http://doi.org/10.5281/zenodo.165514	AutoMorph	edf_images.tar.gz	Zenodo	doi:10.5281/zenodo.165514	http://doi.org/10.5281/zenodo.165514	AutoMorph	obj_zstacks.tar.gz	Zenodo	doi:10.5281/zenodo.165514	http://doi.org/10.5281/zenodo.165514	AutoMorph	shape_measurements.csv	Zenodo	doi:10.5281/zenodo.165514	http://doi.org/10.5281/zenodo.165514	AutoMorph	3d_pdfs.tar.gz	Zenodo	doi:10.5281/zenodo.165514	http://doi.org/10.5281/zenodo.165514	AutoMorph	3d_obj_files.tar.gz	Zenodo	doi:10.5281/zenodo.165514	http://doi.org/10.5281/zenodo.165514	67.65,5.75
IPE.08295	Imaging	DM6000M compound microscope	Leica Microsystems	IP.307855	slide_images.tar.gz	Zenodo	doi:10.5281/zenodo.165514	http://doi.org/10.5281/zenodo.165514	AutoMorph	edf_images.tar.gz	Zenodo	doi:10.5281/zenodo.165514	http://doi.org/10.5281/zenodo.165514	AutoMorph	obj_zstacks.tar.gz	Zenodo	doi:10.5281/zenodo.165514	http://doi.org/10.5281/zenodo.165514	AutoMorph	shape_measurements.csv	Zenodo	doi:10.5281/zenodo.165514	http://doi.org/10.5281/zenodo.165514	AutoMorph	3d_pdfs.tar.gz	Zenodo	doi:10.5281/zenodo.165514	http://doi.org/10.5281/zenodo.165514	AutoMorph	3d_obj_files.tar.gz	Zenodo	doi:10.5281/zenodo.165514	http://doi.org/10.5281/zenodo.165514	67.65,5.75
IPE.08285	Imaging	DM6000M compound microscope	Leica Microsystems	IP.307857	slide_images.tar.gz	Zenodo	doi:10.5281/zenodo.165514	http://doi.org/10.5281/zenodo.165514	AutoMorph	edf_images.tar.gz	Zenodo	doi:10.5281/zenodo.165514	http://doi.org/10.5281/zenodo.165514	AutoMorph	obj_zstacks.tar.gz	Zenodo	doi:10.5281/zenodo.165514	http://doi.org/10.5281/zenodo.165514	AutoMorph	shape_measurements.csv	Zenodo	doi:10.5281/zenodo.165514	http://doi.org/10.5281/zenodo.165514	AutoMorph	3d_pdfs.tar.gz	Zenodo	doi:10.5281/zenodo.165514	http://doi.org/10.5281/zenodo.165514	AutoMorph	3d_obj_files.tar.gz	Zenodo	doi:10.5281/zenodo.165514	http://doi.org/10.5281/zenodo.165514	70.54,-1.99
IPE.08285	Imaging	DM6000M compound microscope	Leica Microsystems	IP.307858	slide_images.tar.gz	Zenodo	doi:10.5281/zenodo.165514	http://doi.org/10.5281/zenodo.165514	AutoMorph	edf_images.tar.gz	Zenodo	doi:10.5281/zenodo.165514	http://doi.org/10.5281/zenodo.165514	AutoMorph	obj_zstacks.tar.gz	Zenodo	doi:10.5281/zenodo.165514	http://doi.org/10.5281/zenodo.165514	AutoMorph	shape_measurements.csv	Zenodo	doi:10.5281/zenodo.165514	http://doi.org/10.5281/zenodo.165514	AutoMorph	3d_pdfs.tar.gz	Zenodo	doi:10.5281/zenodo.165514	http://doi.org/10.5281/zenodo.165514	AutoMorph	3d_obj_files.tar.gz	Zenodo	doi:10.5281/zenodo.165514	http://doi.org/10.5281/zenodo.165514	70.54,-1.99
IPE.08285	Imaging	DM6000M compound microscope	Leica Microsystems	IP.307859	slide_images.tar.gz	Zenodo	doi:10.5281/zenodo.165514	http://doi.org/10.5281/zenodo.165514	AutoMorph	edf_images.tar.gz	Zenodo	doi:10.5281/zenodo.165514	http://doi.org/10.5281/zenodo.165514	AutoMorph	obj_zstacks.tar.gz	Zenodo	doi:10.5281/zenodo.165514	http://doi.org/10.5281/zenodo.165514	AutoMorph	shape_measurements.csv	Zenodo	doi:10.5281/zenodo.165514	http://doi.org/10.5281/zenodo.165514	AutoMorph	3d_pdfs.tar.gz	Zenodo	doi:10.5281/zenodo.165514	http://doi.org/10.5281/zenodo.165514	AutoMorph	3d_obj_files.tar.gz	Zenodo	doi:10.5281/zenodo.165514	http://doi.org/10.5281/zenodo.165514	70.54,-1.99
IPE.08285	Imaging	DM6000M compound microscope	Leica Microsystems	IP.307860	slide_images.tar.gz	Zenodo	doi:10.5281/zenodo.165514	http://doi.org/10.5281/zenodo.165514	AutoMorph	edf_images.tar.gz	Zenodo	doi:10.5281/zenodo.165514	http://doi.org/10.5281/zenodo.165514	AutoMorph	obj_zstacks.tar.gz	Zenodo	doi:10.5281/zenodo.165514	http://doi.org/10.5281/zenodo.165514	AutoMorph	shape_measurements.csv	Zenodo	doi:10.5281/zenodo.165514	http://doi.org/10.5281/zenodo.165514	AutoMorph	3d_pdfs.tar.gz	Zenodo	doi:10.5281/zenodo.165514	http://doi.org/10.5281/zenodo.165514	AutoMorph	3d_obj_files.tar.gz	Zenodo	doi:10.5281/zenodo.165514	http://doi.org/10.5281/zenodo.165514	70.54,-1.99
IPE.08285	Imaging	DM6000M compound microscope	Leica Microsystems	IP.308158	slide_images.tar.gz	Zenodo	doi:10.5281/zenodo.165514	http://doi.org/10.5281/zenodo.165514	AutoMorph	edf_images.tar.gz	Zenodo	doi:10.5281/zenodo.165514	http://doi.org/10.5281/zenodo.165514	AutoMorph	obj_zstacks.tar.gz	Zenodo	doi:10.5281/zenodo.165514	http://doi.org/10.5281/zenodo.165514	AutoMorph	shape_measurements.csv	Zenodo	doi:10.5281/zenodo.165514	http://doi.org/10.5281/zenodo.165514	AutoMorph	3d_pdfs.tar.gz	Zenodo	doi:10.5281/zenodo.165514	http://doi.org/10.5281/zenodo.165514	AutoMorph	3d_obj_files.tar.gz	Zenodo	doi:10.5281/zenodo.165514	http://doi.org/10.5281/zenodo.165514	70.54,-1.99
IPE.08285	Imaging	DM6000M compound microscope	Leica Microsystems	IP.308159	slide_images.tar.gz	Zenodo	doi:10.5281/zenodo.165514	http://doi.org/10.5281/zenodo.165514	AutoMorph	edf_images.tar.gz	Zenodo	doi:10.5281/zenodo.165514	http://doi.org/10.5281/zenodo.165514	AutoMorph	obj_zstacks.tar.gz	Zenodo	doi:10.5281/zenodo.165514	http://doi.org/10.5281/zenodo.165514	AutoMorph	shape_measurements.csv	Zenodo	doi:10.5281/zenodo.165514	http://doi.org/10.5281/zenodo.165514	AutoMorph	3d_pdfs.tar.gz	Zenodo	doi:10.5281/zenodo.165514	http://doi.org/10.5281/zenodo.165514	AutoMorph	3d_obj_files.tar.gz	Zenodo	doi:10.5281/zenodo.165514	http://doi.org/10.5281/zenodo.165514	70.54,-1.99
IPE.08282	Imaging	DM6000M compound microscope	Leica Microsystems	IP.308160	slide_images.tar.gz	Zenodo	doi:10.5281/zenodo.165514	http://doi.org/10.5281/zenodo.165514	AutoMorph	edf_images.tar.gz	Zenodo	doi:10.5281/zenodo.165514	http://doi.org/10.5281/zenodo.165514	AutoMorph	obj_zstacks.tar.gz	Zenodo	doi:10.5281/zenodo.165514	http://doi.org/10.5281/zenodo.165514	AutoMorph	shape_measurements.csv	Zenodo	doi:10.5281/zenodo.165514	http://doi.org/10.5281/zenodo.165514	AutoMorph	3d_pdfs.tar.gz	Zenodo	doi:10.5281/zenodo.165514	http://doi.org/10.5281/zenodo.165514	AutoMorph	3d_obj_files.tar.gz	Zenodo	doi:10.5281/zenodo.165514	http://doi.org/10.5281/zenodo.165514	70.33,-10.63
IPE.08282	Imaging	DM6000M compound microscope	Leica Microsystems	IP.308161	slide_images.tar.gz	Zenodo	doi:10.5281/zenodo.165514	http://doi.org/10.5281/zenodo.165514	AutoMorph	edf_images.tar.gz	Zenodo	doi:10.5281/zenodo.165514	http://doi.org/10.5281/zenodo.165514	AutoMorph	obj_zstacks.tar.gz	Zenodo	doi:10.5281/zenodo.165514	http://doi.org/10.5281/zenodo.165514	AutoMorph	shape_measurements.csv	Zenodo	doi:10.5281/zenodo.165514	http://doi.org/10.5281/zenodo.165514	AutoMorph	3d_pdfs.tar.gz	Zenodo	doi:10.5281/zenodo.165514	http://doi.org/10.5281/zenodo.165514	AutoMorph	3d_obj_files.tar.gz	Zenodo	doi:10.5281/zenodo.165514	http://doi.org/10.5281/zenodo.165514	70.33,-10.63
IPE.08282	Imaging	DM6000M compound microscope	Leica Microsystems	IP.308162	slide_images.tar.gz	Zenodo	doi:10.5281/zenodo.165514	http://doi.org/10.5281/zenodo.165514	AutoMorph	edf_images.tar.gz	Zenodo	doi:10.5281/zenodo.165514	http://doi.org/10.5281/zenodo.165514	AutoMorph	obj_zstacks.tar.gz	Zenodo	doi:10.5281/zenodo.165514	http://doi.org/10.5281/zenodo.165514	AutoMorph	shape_measurements.csv	Zenodo	doi:10.5281/zenodo.165514	http://doi.org/10.5281/zenodo.165514	AutoMorph	3d_pdfs.tar.gz	Zenodo	doi:10.5281/zenodo.165514	http://doi.org/10.5281/zenodo.165514	AutoMorph	3d_obj_files.tar.gz	Zenodo	doi:10.5281/zenodo.165514	http://doi.org/10.5281/zenodo.165514	70.33,-10.63
IPE.08282	Imaging	DM6000M compound microscope	Leica Microsystems	IP.308163	slide_images.tar.gz	Zenodo	doi:10.5281/zenodo.165514	http://doi.org/10.5281/zenodo.165514	AutoMorph	edf_images.tar.gz	Zenodo	doi:10.5281/zenodo.165514	http://doi.org/10.5281/zenodo.165514	AutoMorph	obj_zstacks.tar.gz	Zenodo	doi:10.5281/zenodo.165514	http://doi.org/10.5281/zenodo.165514	AutoMorph	shape_measurements.csv	Zenodo	doi:10.5281/zenodo.165514	http://doi.org/10.5281/zenodo.165514	AutoMorph	3d_pdfs.tar.gz	Zenodo	doi:10.5281/zenodo.165514	http://doi.org/10.5281/zenodo.165514	AutoMorph	3d_obj_files.tar.gz	Zenodo	doi:10.5281/zenodo.165514	http://doi.org/10.5281/zenodo.165514	70.33,-10.63
