# Supplementary material for: Sixty-one thousand recent planktonic foraminifera from the Atlantic Ocean
Source: Sci Data. 2018 Aug 28;5:180109. doi: 10.1038/sdata.2018.109 (PMC6111889; doi:10.1038/sdata.2018.109)
Supplement: Supplementary Table 1 [file sdata2018109-s2.xlsx]

## Sheet: Table 3
Supplementary Table 1. Individual object classification
YPM Catalog Number	Object ID	Object Type	Certainty
IP.307625	IP.307625_obj00001	mollusk	not
IP.307625	IP.307625_obj00002	complete	very
IP.307625	IP.307625_obj00003	complete	very
IP.307625	IP.307625_obj00004	complete	very
IP.307625	IP.307625_obj00005	complete	very
IP.307625	IP.307625_obj00006	complete	very
IP.307625	IP.307625_obj00007	complete	very
IP.307625	IP.307625_obj00008	damaged	very
IP.307625	IP.307625_obj00009	complete	very
IP.307625	IP.307625_obj00010	complete	very
IP.307625	IP.307625_obj00011	withheld	withheld
IP.307625	IP.307625_obj00012	withheld	withheld
IP.307625	IP.307625_obj00013	complete	very
IP.307625	IP.307625_obj00014	withheld	withheld
IP.307625	IP.307625_obj00015	complete	very
IP.307625	IP.307625_obj00016	withheld	withheld
IP.307625	IP.307625_obj00017	withheld	withheld
IP.307625	IP.307625_obj00018	withheld	withheld
IP.307625	IP.307625_obj00019	complete	very
IP.307625	IP.307625_obj00020	planktonic_fragment	not
IP.307625	IP.307625_obj00021	complete	very
IP.307625	IP.307625_obj00022	complete	very
IP.307625	IP.307625_obj00023	complete	very
IP.307625	IP.307625_obj00024	complete	very
IP.307625	IP.307625_obj00025	complete	very
IP.307625	IP.307625_obj00026	complete	very
IP.307625	IP.307625_obj00027	complete	very
IP.307625	IP.307625_obj00028	planktonic_fragment	very
IP.307625	IP.307625_obj00029	complete	very
IP.307625	IP.307625_obj00030	touching	very
IP.307625	IP.307625_obj00031	complete	very
IP.307625	IP.307625_obj00032	complete	very
IP.307625	IP.307625_obj00033	complete	very
IP.307625	IP.307625_obj00034	planktonic_fragment	very
IP.307625	IP.307625_obj00035	complete	very
IP.307625	IP.307625_obj00036	complete	very
IP.307625	IP.307625_obj00037	complete	very
IP.307625	IP.307625_obj00038	complete	very
IP.307625	IP.307625_obj00039	planktonic_fragment	not
IP.307625	IP.307625_obj00040	planktonic_fragment	very
IP.307625	IP.307625_obj00041	withheld	withheld
IP.307625	IP.307625_obj00042	complete	not
IP.307625	IP.307625_obj00043	complete	not
IP.307625	IP.307625_obj00044	touching	very
IP.307625	IP.307625_obj00045	complete	very
IP.307625	IP.307625_obj00046	complete	very
IP.307625	IP.307625_obj00047	touching	very
IP.307625	IP.307625_obj00048	complete	very
IP.307625	IP.307625_obj00049	complete	very
IP.307625	IP.307625_obj00050	withheld	withheld
IP.307625	IP.307625_obj00051	withheld	withheld
IP.307625	IP.307625_obj00052	unknown	very
IP.307625	IP.307625_obj00053	complete	very
IP.307625	IP.307625_obj00054	complete	very
IP.307625	IP.307625_obj00055	complete	not
IP.307625	IP.307625_obj00056	complete	very
IP.307625	IP.307625_obj00057	complete	very
IP.307625	IP.307625_obj00058	damaged	very
IP.307625	IP.307625_obj00059	withheld	withheld
IP.307625	IP.307625_obj00060	complete	very
IP.307625	IP.307625_obj00061	withheld	withheld
IP.307625	IP.307625_obj00062	planktonic_fragment	very
IP.307625	IP.307625_obj00063	complete	very
IP.307625	IP.307625_obj00064	withheld	withheld
IP.307625	IP.307625_obj00065	mollusk	very
IP.307625	IP.307625_obj00066	complete	very
IP.307625	IP.307625_obj00067	complete	very
IP.307625	IP.307625_obj00068	complete	very
IP.307625	IP.307625_obj00069	damaged	very
IP.307625	IP.307625_obj00070	complete	very
IP.307625	IP.307625_obj00071	planktonic_fragment	very
IP.307625	IP.307625_obj00072	complete	very
IP.307625	IP.307625_obj00073	complete	very
IP.307625	IP.307625_obj00074	planktonic_fragment	very
IP.307625	IP.307625_obj00075	complete	very
IP.307625	IP.307625_obj00076	complete	very
IP.307625	IP.307625_obj00077	complete	very
IP.307625	IP.307625_obj00078	planktonic_fragment	very
IP.307625	IP.307625_obj00079	withheld	withheld
IP.307625	IP.307625_obj00080	withheld	withheld
IP.307625	IP.307625_obj00081	complete	very
IP.307625	IP.307625_obj00082	complete	very
IP.307625	IP.307625_obj00083	unknown	very
IP.307625	IP.307625_obj00084	complete	very
IP.307625	IP.307625_obj00085	complete	very
IP.307625	IP.307625_obj00086	complete	very
IP.307625	IP.307625_obj00087	complete	very
IP.307625	IP.307625_obj00088	planktonic_fragment	very
IP.307625	IP.307625_obj00089	complete	very
IP.307625	IP.307625_obj00090	complete	very
IP.307625	IP.307625_obj00091	damaged	very
IP.307625	IP.307625_obj00092	withheld	withheld
IP.307625	IP.307625_obj00093	complete	very
IP.307625	IP.307625_obj00094	withheld	withheld
IP.307625	IP.307625_obj00095	complete	very
IP.307625	IP.307625_obj00096	damaged	very
IP.307625	IP.307625_obj00097	complete	very
IP.307625	IP.307625_obj00098	complete	very
IP.307625	IP.307625_obj00099	complete	very
IP.307625	IP.307625_obj00100	damaged	not
IP.307625	IP.307625_obj00101	complete	very
IP.307625	IP.307625_obj00102	complete	very
IP.307625	IP.307625_obj00103	complete	very
IP.307625	IP.307625_obj00104	damaged	very
IP.307625	IP.307625_obj00105	complete	very
IP.307625	IP.307625_obj00106	complete	very
IP.307625	IP.307625_obj00107	complete	very
IP.307625	IP.307625_obj00108	complete	very
IP.307625	IP.307625_obj00109	damaged	very
IP.307625	IP.307625_obj00110	complete	very
IP.307625	IP.307625_obj00111	complete	very
IP.307625	IP.307625_obj00112	mollusk	not
IP.307625	IP.307625_obj00113	complete	very
IP.307625	IP.307625_obj00114	complete	very
IP.307625	IP.307625_obj00115	complete	very
IP.307625	IP.307625_obj00116	complete	very
IP.307625	IP.307625_obj00117	complete	very
IP.307625	IP.307625_obj00118	complete	not
IP.307625	IP.307625_obj00119	withheld	withheld
IP.307625	IP.307625_obj00120	complete	very
IP.307625	IP.307625_obj00121	touching	very
IP.307625	IP.307625_obj00122	complete	very
IP.307625	IP.307625_obj00123	withheld	withheld
IP.307625	IP.307625_obj00124	complete	very
IP.307625	IP.307625_obj00125	complete	very
IP.307625	IP.307625_obj00126	complete	very
IP.307625	IP.307625_obj00127	complete	very
IP.307625	IP.307625_obj00128	complete	very
IP.307625	IP.307625_obj00129	complete	very
IP.307625	IP.307625_obj00130	withheld	withheld
IP.307625	IP.307625_obj00131	withheld	withheld
IP.307625	IP.307625_obj00132	damaged	very
IP.307625	IP.307625_obj00133	complete	very
IP.307625	IP.307625_obj00134	mollusk	not
IP.307625	IP.307625_obj00135	complete	very
IP.307625	IP.307625_obj00136	complete	very
IP.307625	IP.307625_obj00137	damaged	very
IP.307625	IP.307625_obj00138	damaged	not
IP.307625	IP.307625_obj00139	withheld	withheld
IP.307625	IP.307625_obj00140	withheld	withheld
IP.307625	IP.307625_obj00141	complete	very
IP.307625	IP.307625_obj00142	complete	very
IP.307625	IP.307625_obj00143	withheld	withheld
IP.307625	IP.307625_obj00144	withheld	withheld
IP.307625	IP.307625_obj00145	complete	very
IP.307625	IP.307625_obj00146	complete	very
IP.307625	IP.307625_obj00147	complete	very
IP.307625	IP.307625_obj00148	withheld	withheld
IP.307625	IP.307625_obj00149	unknown	very
IP.307625	IP.307625_obj00150	agglutinated	somewhat
IP.307625	IP.307625_obj00151	planktonic_fragment	very
IP.307625	IP.307625_obj00152	complete	very
IP.307625	IP.307625_obj00153	withheld	withheld
IP.307625	IP.307625_obj00154	touching	very
IP.307625	IP.307625_obj00155	complete	very
IP.307625	IP.307625_obj00156	complete	very
IP.307625	IP.307625_obj00157	complete	very
IP.307625	IP.307625_obj00158	complete	very
IP.307625	IP.307625_obj00159	withheld	withheld
IP.307625	IP.307625_obj00160	complete	very
IP.307625	IP.307625_obj00161	planktonic_fragment	very
IP.307625	IP.307625_obj00162	complete	very
IP.307625	IP.307625_obj00163	complete	very
IP.307625	IP.307625_obj00164	touching	very
IP.307625	IP.307625_obj00165	complete	very
IP.307625	IP.307625_obj00166	withheld	withheld
IP.307625	IP.307625_obj00167	complete	very
IP.307625	IP.307625_obj00168	damaged	very
IP.307625	IP.307625_obj00169	agglutinated	very
IP.307625	IP.307625_obj00170	complete	very
IP.307625	IP.307625_obj00171	damaged	somewhat
IP.307625	IP.307625_obj00172	planktonic_fragment	very
IP.307625	IP.307625_obj00173	withheld	withheld
IP.307625	IP.307625_obj00174	withheld	withheld
IP.307625	IP.307625_obj00175	complete	very
IP.307625	IP.307625_obj00176	complete	very
IP.307625	IP.307625_obj00177	withheld	withheld
IP.307625	IP.307625_obj00178	complete	very
IP.307625	IP.307625_obj00179	withheld	withheld
IP.307625	IP.307625_obj00180	complete	very
IP.307625	IP.307625_obj00181	touching	very
IP.307625	IP.307625_obj00182	complete	very
IP.307625	IP.307625_obj00183	complete	very
IP.307625	IP.307625_obj00184	complete	very
IP.307625	IP.307625_obj00185	withheld	withheld
IP.307625	IP.307625_obj00186	complete	very
IP.307625	IP.307625_obj00187	benthic	very
IP.307625	IP.307625_obj00188	rock	not
IP.307625	IP.307625_obj00189	damaged	very
IP.307625	IP.307625_obj00190	complete	very
IP.307625	IP.307625_obj00191	complete	very
IP.307625	IP.307625_obj00192	complete	very
IP.307625	IP.307625_obj00193	complete	very
IP.307625	IP.307625_obj00194	complete	very
IP.307625	IP.307625_obj00195	complete	very
IP.307625	IP.307625_obj00196	withheld	withheld
IP.307625	IP.307625_obj00197	withheld	withheld
IP.307625	IP.307625_obj00198	complete	very
IP.307625	IP.307625_obj00199	complete	very
IP.307625	IP.307625_obj00200	complete	very
IP.307625	IP.307625_obj00201	complete	very
IP.307625	IP.307625_obj00202	complete	very
IP.307625	IP.307625_obj00203	withheld	withheld
IP.307625	IP.307625_obj00204	mollusk	very
IP.307625	IP.307625_obj00205	rock	not
IP.307625	IP.307625_obj00206	complete	very
IP.307625	IP.307625_obj00207	complete	very
IP.307625	IP.307625_obj00208	complete	very
IP.307625	IP.307625_obj00209	complete	very
IP.307625	IP.307625_obj00210	complete	very
IP.307625	IP.307625_obj00211	damaged	very
IP.307625	IP.307625_obj00212	withheld	withheld
IP.307625	IP.307625_obj00213	complete	very
IP.307625	IP.307625_obj00214	damaged	very
IP.307625	IP.307625_obj00215	complete	very
IP.307625	IP.307625_obj00216	damaged	very
IP.307625	IP.307625_obj00217	complete	very
IP.307625	IP.307625_obj00218	mollusk	not
IP.307625	IP.307625_obj00219	complete	very
IP.307625	IP.307625_obj00220	complete	very
IP.307625	IP.307625_obj00221	withheld	withheld
IP.307625	IP.307625_obj00222	complete	very
IP.307625	IP.307625_obj00223	complete	very
IP.307625	IP.307625_obj00224	complete	very
IP.307625	IP.307625_obj00225	complete	very
IP.307625	IP.307625_obj00226	complete	very
IP.307625	IP.307625_obj00227	rock	very
IP.307625	IP.307625_obj00228	withheld	withheld
IP.307625	IP.307625_obj00229	planktonic_fragment	very
IP.307625	IP.307625_obj00230	complete	very
IP.307625	IP.307625_obj00231	withheld	withheld
IP.307625	IP.307625_obj00232	complete	very
IP.307625	IP.307625_obj00233	withheld	withheld
IP.307625	IP.307625_obj00234	complete	very
IP.307625	IP.307625_obj00235	complete	very
IP.307625	IP.307625_obj00236	complete	very
IP.307625	IP.307625_obj00237	withheld	withheld
IP.307625	IP.307625_obj00238	planktonic_fragment	very
IP.307625	IP.307625_obj00239	planktonic_fragment	very
IP.307625	IP.307625_obj00240	complete	very
IP.307625	IP.307625_obj00241	complete	very
IP.307625	IP.307625_obj00242	withheld	withheld
IP.307625	IP.307625_obj00243	complete	very
IP.307625	IP.307625_obj00244	complete	very
IP.307625	IP.307625_obj00245	complete	very
IP.307625	IP.307625_obj00246	complete	very
IP.307625	IP.307625_obj00247	withheld	withheld
IP.307625	IP.307625_obj00248	complete	very
IP.307625	IP.307625_obj00249	complete	very
IP.307625	IP.307625_obj00250	complete	very
IP.307625	IP.307625_obj00251	complete	very
IP.307625	IP.307625_obj00252	withheld	withheld
IP.307625	IP.307625_obj00253	withheld	withheld
IP.307625	IP.307625_obj00254	complete	very
IP.307625	IP.307625_obj00255	complete	very
IP.307625	IP.307625_obj00256	complete	very
IP.307625	IP.307625_obj00257	complete	very
IP.307625	IP.307625_obj00258	complete	very
IP.307625	IP.307625_obj00259	complete	very
IP.307625	IP.307625_obj00260	complete	very
IP.307625	IP.307625_obj00261	complete	very
IP.307625	IP.307625_obj00262	complete	very
IP.307625	IP.307625_obj00263	withheld	withheld
IP.307625	IP.307625_obj00264	unknown	very
IP.307625	IP.307625_obj00265	complete	very
IP.307625	IP.307625_obj00266	complete	very
IP.307625	IP.307625_obj00267	complete	very
IP.307625	IP.307625_obj00268	complete	very
IP.307625	IP.307625_obj00269	complete	very
IP.307625	IP.307625_obj00270	complete	very
IP.307625	IP.307625_obj00271	complete	very
IP.307625	IP.307625_obj00272	complete	very
IP.307625	IP.307625_obj00273	complete	very
IP.307625	IP.307625_obj00274	complete	not
IP.307625	IP.307625_obj00275	complete	very
IP.307625	IP.307625_obj00276	complete	very
IP.307625	IP.307625_obj00277	complete	very
IP.307625	IP.307625_obj00278	rock	very
IP.307625	IP.307625_obj00279	withheld	withheld
IP.307625	IP.307625_obj00280	touching	very
IP.307625	IP.307625_obj00281	damaged	very
IP.307625	IP.307625_obj00282	complete	very
IP.307625	IP.307625_obj00283	complete	very
IP.307625	IP.307625_obj00284	complete	very
IP.307625	IP.307625_obj00285	complete	very
IP.307625	IP.307625_obj00286	damaged	very
IP.307625	IP.307625_obj00287	complete	very
IP.307625	IP.307625_obj00288	complete	very
IP.307625	IP.307625_obj00289	complete	very
IP.307625	IP.307625_obj00290	complete	very
IP.307625	IP.307625_obj00291	complete	very
IP.307625	IP.307625_obj00292	damaged	very
IP.307625	IP.307625_obj00293	withheld	withheld
IP.307625	IP.307625_obj00294	complete	very
IP.307625	IP.307625_obj00295	complete	very
IP.307625	IP.307625_obj00296	damaged	very
IP.307625	IP.307625_obj00297	complete	very
IP.307625	IP.307625_obj00298	complete	very
IP.307625	IP.307625_obj00299	withheld	withheld
IP.307625	IP.307625_obj00300	complete	very
IP.307625	IP.307625_obj00301	complete	very
IP.307625	IP.307625_obj00302	complete	very
IP.307625	IP.307625_obj00303	complete	very
IP.307625	IP.307625_obj00304	withheld	withheld
IP.307625	IP.307625_obj00305	complete	very
IP.307625	IP.307625_obj00306	complete	very
IP.307625	IP.307625_obj00307	damaged	very
IP.307625	IP.307625_obj00308	complete	very
IP.307625	IP.307625_obj00309	planktonic_fragment	very
IP.307625	IP.307625_obj00310	withheld	withheld
IP.307625	IP.307625_obj00311	complete	very
IP.307625	IP.307625_obj00312	complete	very
IP.307625	IP.307625_obj00313	withheld	withheld
IP.307625	IP.307625_obj00314	complete	very
IP.307625	IP.307625_obj00315	withheld	withheld
IP.307625	IP.307625_obj00316	complete	very
IP.307625	IP.307625_obj00317	withheld	withheld
IP.307625	IP.307625_obj00318	complete	very
IP.307625	IP.307625_obj00319	planktonic_fragment	very
IP.307625	IP.307625_obj00320	complete	very
IP.307625	IP.307625_obj00321	complete	very
IP.307625	IP.307625_obj00322	planktonic_fragment	very
IP.307625	IP.307625_obj00323	withheld	withheld
IP.307625	IP.307625_obj00324	complete	very
IP.307625	IP.307625_obj00325	complete	very
IP.307625	IP.307625_obj00326	withheld	withheld
IP.307625	IP.307625_obj00327	complete	very
IP.307625	IP.307625_obj00328	complete	very
IP.307625	IP.307625_obj00329	complete	very
IP.307625	IP.307625_obj00330	complete	very
IP.307625	IP.307625_obj00331	withheld	withheld
IP.307625	IP.307625_obj00332	withheld	withheld
IP.307625	IP.307625_obj00333	complete	very
IP.307625	IP.307625_obj00334	complete	very
IP.307625	IP.307625_obj00335	complete	very
IP.307625	IP.307625_obj00336	complete	very
IP.307625	IP.307625_obj00337	complete	very
IP.307625	IP.307625_obj00338	withheld	withheld
IP.307625	IP.307625_obj00339	planktonic_fragment	very
IP.307625	IP.307625_obj00340	planktonic_fragment	very
IP.307625	IP.307625_obj00341	planktonic_fragment	very
IP.307625	IP.307625_obj00342	complete	very
IP.307625	IP.307625_obj00343	withheld	withheld
IP.307625	IP.307625_obj00344	complete	very
IP.307625	IP.307625_obj00345	complete	very
IP.307625	IP.307625_obj00346	complete	very
IP.307625	IP.307625_obj00347	complete	very
IP.307625	IP.307625_obj00348	complete	very
IP.307625	IP.307625_obj00349	withheld	withheld
IP.307625	IP.307625_obj00350	planktonic_fragment	very
IP.307625	IP.307625_obj00351	complete	very
IP.307625	IP.307625_obj00352	withheld	withheld
IP.307625	IP.307625_obj00353	complete	very
IP.307625	IP.307625_obj00354	withheld	withheld
IP.307625	IP.307625_obj00355	withheld	withheld
IP.307625	IP.307625_obj00356	damaged	somewhat
IP.307625	IP.307625_obj00357	complete	very
IP.307625	IP.307625_obj00358	complete	very
IP.307625	IP.307625_obj00359	complete	very
IP.307625	IP.307625_obj00360	complete	very
IP.307625	IP.307625_obj00361	complete	very
IP.307625	IP.307625_obj00362	complete	very
IP.307625	IP.307625_obj00363	complete	very
IP.307625	IP.307625_obj00364	withheld	withheld
IP.307625	IP.307625_obj00365	complete	very
IP.307625	IP.307625_obj00366	withheld	withheld
IP.307625	IP.307625_obj00367	complete	very
IP.307625	IP.307625_obj00368	complete	very
IP.307625	IP.307625_obj00369	damaged	somewhat
IP.307625	IP.307625_obj00370	complete	very
IP.307625	IP.307625_obj00371	withheld	withheld
IP.307625	IP.307625_obj00372	planktonic_fragment	very
IP.307625	IP.307625_obj00373	complete	very
IP.307625	IP.307625_obj00374	withheld	withheld
IP.307625	IP.307625_obj00375	complete	very
IP.307625	IP.307625_obj00376	complete	very
IP.307625	IP.307625_obj00377	withheld	withheld
IP.307625	IP.307625_obj00378	complete	very
IP.307625	IP.307625_obj00379	touching	very
IP.307625	IP.307625_obj00380	complete	very
IP.307625	IP.307625_obj00381	complete	very
IP.307625	IP.307625_obj00382	complete	very
IP.307625	IP.307625_obj00383	withheld	withheld
IP.307625	IP.307625_obj00384	complete	somewhat
IP.307625	IP.307625_obj00385	complete	very
IP.307625	IP.307625_obj00386	complete	very
IP.307625	IP.307625_obj00387	complete	very
IP.307625	IP.307625_obj00388	complete	very
IP.307625	IP.307625_obj00389	complete	very
IP.307625	IP.307625_obj00390	complete	very
IP.307625	IP.307625_obj00391	complete	very
IP.307625	IP.307625_obj00392	withheld	withheld
IP.307625	IP.307625_obj00393	planktonic_fragment	very
IP.307625	IP.307625_obj00394	complete	very
IP.307625	IP.307625_obj00395	complete	very
IP.307625	IP.307625_obj00396	complete	very
IP.307625	IP.307625_obj00397	complete	very
IP.307625	IP.307625_obj00398	withheld	withheld
IP.307625	IP.307625_obj00399	complete	very
IP.307625	IP.307625_obj00400	withheld	withheld
IP.307625	IP.307625_obj00401	withheld	withheld
IP.307625	IP.307625_obj00402	withheld	withheld
IP.307625	IP.307625_obj00403	complete	very
IP.307625	IP.307625_obj00404	complete	very
IP.307625	IP.307625_obj00405	touching	very
IP.307625	IP.307625_obj00406	complete	very
IP.307625	IP.307625_obj00407	damaged	very
IP.307625	IP.307625_obj00408	planktonic_fragment	very
IP.307625	IP.307625_obj00409	complete	very
IP.307625	IP.307625_obj00410	withheld	withheld
IP.307625	IP.307625_obj00411	planktonic_fragment	very
IP.307625	IP.307625_obj00412	complete	very
IP.307625	IP.307625_obj00413	withheld	withheld
IP.307625	IP.307625_obj00414	complete	very
IP.307625	IP.307625_obj00415	complete	very
IP.307625	IP.307625_obj00416	complete	very
IP.307625	IP.307625_obj00417	complete	very
IP.307625	IP.307625_obj00418	planktonic_fragment	very
IP.307625	IP.307625_obj00419	complete	very
IP.307625	IP.307625_obj00420	unknown	very
IP.307625	IP.307625_obj00421	damaged	very
IP.307625	IP.307625_obj00422	complete	very
IP.307625	IP.307625_obj00423	withheld	withheld
IP.307625	IP.307625_obj00424	unknown	very
IP.307625	IP.307625_obj00425	complete	very
IP.307625	IP.307625_obj00426	withheld	withheld
IP.307625	IP.307625_obj00427	withheld	withheld
IP.307625	IP.307625_obj00428	complete	very
IP.307625	IP.307625_obj00429	complete	very
IP.307625	IP.307625_obj00430	complete	very
IP.307625	IP.307625_obj00431	complete	very
IP.307625	IP.307625_obj00432	complete	very
IP.307625	IP.307625_obj00433	complete	very
IP.307625	IP.307625_obj00434	complete	very
IP.307625	IP.307625_obj00435	complete	very
IP.307625	IP.307625_obj00436	complete	very
IP.307625	IP.307625_obj00437	rock	very
IP.307625	IP.307625_obj00438	complete	very
IP.307625	IP.307625_obj00439	planktonic_fragment	not
IP.307625	IP.307625_obj00440	complete	very
IP.307625	IP.307625_obj00441	withheld	withheld
IP.307625	IP.307625_obj00442	withheld	withheld
IP.307625	IP.307625_obj00443	withheld	withheld
IP.307625	IP.307625_obj00444	withheld	withheld
IP.307625	IP.307625_obj00445	withheld	withheld
IP.307625	IP.307625_obj00446	withheld	withheld
IP.307625	IP.307625_obj00447	damaged	very
IP.307625	IP.307625_obj00448	withheld	withheld
IP.307625	IP.307625_obj00449	withheld	withheld
IP.307625	IP.307625_obj00450	complete	very
IP.307625	IP.307625_obj00451	withheld	withheld
IP.307625	IP.307625_obj00452	complete	very
IP.307625	IP.307625_obj00453	unknown	very
IP.307625	IP.307625_obj00454	rock	very
IP.307625	IP.307625_obj00455	complete	very
IP.307625	IP.307625_obj00456	complete	very
IP.307625	IP.307625_obj00457	withheld	withheld
IP.307625	IP.307625_obj00458	complete	very
IP.307625	IP.307625_obj00459	complete	very
IP.307625	IP.307625_obj00460	complete	very
IP.307625	IP.307625_obj00461	complete	very
IP.307625	IP.307625_obj00462	complete	very
IP.307625	IP.307625_obj00463	withheld	withheld
IP.307625	IP.307625_obj00464	unknown	very
IP.307625	IP.307625_obj00465	withheld	withheld
IP.307625	IP.307625_obj00466	unknown	very
IP.307625	IP.307625_obj00467	withheld	withheld
IP.307625	IP.307625_obj00468	withheld	withheld
IP.307625	IP.307625_obj00469	complete	very
IP.307625	IP.307625_obj00470	planktonic_fragment	very
IP.307625	IP.307625_obj00471	complete	very
IP.307625	IP.307625_obj00472	complete	very
IP.307625	IP.307625_obj00473	rock	very
IP.307625	IP.307625_obj00474	complete	very
IP.307625	IP.307625_obj00475	damaged	very
IP.307625	IP.307625_obj00476	withheld	withheld
IP.307625	IP.307625_obj00477	withheld	withheld
IP.307625	IP.307625_obj00478	withheld	withheld
IP.307625	IP.307625_obj00479	complete	very
IP.307625	IP.307625_obj00480	complete	very
IP.307625	IP.307625_obj00481	complete	very
IP.307625	IP.307625_obj00482	complete	very
IP.307625	IP.307625_obj00483	complete	very
IP.307625	IP.307625_obj00484	touching	very
IP.307625	IP.307625_obj00485	complete	very
IP.307625	IP.307625_obj00486	complete	very
IP.307625	IP.307625_obj00487	withheld	withheld
IP.307625	IP.307625_obj00488	unknown	very
IP.307625	IP.307625_obj00489	complete	very
IP.307625	IP.307625_obj00490	complete	very
IP.307625	IP.307625_obj00491	complete	very
IP.307625	IP.307625_obj00492	complete	very
IP.307625	IP.307625_obj00493	complete	very
IP.307625	IP.307625_obj00494	touching	very
IP.307625	IP.307625_obj00495	withheld	withheld
IP.307625	IP.307625_obj00496	complete	very
IP.307625	IP.307625_obj00497	withheld	withheld
IP.307625	IP.307625_obj00498	planktonic_fragment	very
IP.307625	IP.307625_obj00499	complete	very
IP.307625	IP.307625_obj00500	withheld	withheld
IP.307625	IP.307625_obj00501	withheld	withheld
IP.307625	IP.307625_obj00502	complete	very
IP.307625	IP.307625_obj00503	complete	very
IP.307625	IP.307625_obj00504	damaged	very
IP.307625	IP.307625_obj00505	complete	very
IP.307625	IP.307625_obj00506	withheld	withheld
IP.307625	IP.307625_obj00507	complete	very
IP.307625	IP.307625_obj00508	complete	very
IP.307625	IP.307625_obj00509	withheld	withheld
IP.307625	IP.307625_obj00510	planktonic_fragment	very
IP.307625	IP.307625_obj00511	unknown	very
IP.307625	IP.307625_obj00512	withheld	withheld
IP.307625	IP.307625_obj00513	complete	very
IP.307625	IP.307625_obj00514	complete	very
IP.307625	IP.307625_obj00515	complete	very
IP.307625	IP.307625_obj00516	complete	very
IP.307625	IP.307625_obj00517	withheld	withheld
IP.307625	IP.307625_obj00518	complete	very
IP.307625	IP.307625_obj00519	withheld	withheld
IP.307625	IP.307625_obj00520	withheld	withheld
IP.307625	IP.307625_obj00521	complete	very
IP.307625	IP.307625_obj00522	complete	very
IP.307625	IP.307625_obj00523	withheld	withheld
IP.307625	IP.307625_obj00524	rock	very
IP.307625	IP.307625_obj00525	complete	not
IP.307625	IP.307625_obj00526	touching	not
IP.307625	IP.307625_obj00527	withheld	withheld
IP.307625	IP.307625_obj00528	complete	very
IP.307625	IP.307625_obj00529	planktonic_fragment	very
IP.307625	IP.307625_obj00530	withheld	withheld
IP.307625	IP.307625_obj00531	withheld	withheld
IP.307625	IP.307625_obj00532	complete	very
IP.307625	IP.307625_obj00533	rock	not
IP.307625	IP.307625_obj00534	complete	very
IP.307625	IP.307625_obj00535	complete	very
IP.307625	IP.307625_obj00536	complete	very
IP.307625	IP.307625_obj00537	complete	very
IP.307625	IP.307625_obj00538	planktonic_fragment	very
IP.307625	IP.307625_obj00539	complete	very
IP.307625	IP.307625_obj00540	planktonic_fragment	very
IP.307625	IP.307625_obj00541	complete	very
IP.307625	IP.307625_obj00542	complete	very
IP.307625	IP.307625_obj00543	complete	very
IP.307625	IP.307625_obj00544	complete	very
IP.307625	IP.307625_obj00545	complete	very
IP.307625	IP.307625_obj00546	complete	very
IP.307625	IP.307625_obj00547	complete	very
IP.307625	IP.307625_obj00548	planktonic_fragment	very
IP.307625	IP.307625_obj00549	complete	very
IP.307625	IP.307625_obj00550	complete	very
IP.307625	IP.307625_obj00551	withheld	withheld
IP.307625	IP.307625_obj00552	complete	very
IP.307625	IP.307625_obj00553	planktonic_fragment	very
IP.307625	IP.307625_obj00554	complete	very
IP.307625	IP.307625_obj00555	complete	very
IP.307625	IP.307625_obj00556	damaged	very
IP.307625	IP.307625_obj00557	damaged	very
IP.307625	IP.307625_obj00558	withheld	withheld
IP.307625	IP.307625_obj00559	damaged	very
IP.307625	IP.307625_obj00560	complete	very
IP.307625	IP.307625_obj00561	touching	very
IP.307625	IP.307625_obj00562	complete	very
IP.307625	IP.307625_obj00563	complete	very
IP.307625	IP.307625_obj00564	complete	very
IP.307625	IP.307625_obj00565	complete	very
IP.307625	IP.307625_obj00566	withheld	withheld
IP.307625	IP.307625_obj00567	complete	very
IP.307625	IP.307625_obj00568	planktonic_fragment	very
IP.307625	IP.307625_obj00569	complete	very
IP.307625	IP.307625_obj00570	damaged	very
IP.307625	IP.307625_obj00571	planktonic_fragment	very
IP.307625	IP.307625_obj00572	complete	very
IP.307625	IP.307625_obj00573	complete	very
IP.307625	IP.307625_obj00574	complete	very
IP.307625	IP.307625_obj00575	withheld	withheld
IP.307625	IP.307625_obj00576	withheld	withheld
IP.307625	IP.307625_obj00577	complete	very
IP.307625	IP.307625_obj00578	withheld	withheld
IP.307625	IP.307625_obj00579	withheld	withheld
IP.307625	IP.307625_obj00580	complete	very
IP.307625	IP.307625_obj00581	withheld	withheld
IP.307625	IP.307625_obj00582	complete	very
IP.307625	IP.307625_obj00583	complete	very
IP.307625	IP.307625_obj00584	rock	very
IP.307625	IP.307625_obj00585	complete	very
IP.307625	IP.307625_obj00586	mollusk	very
IP.307625	IP.307625_obj00587	clipped	very
IP.307625	IP.307625_obj00588	complete	very
IP.307625	IP.307625_obj00589	rock	not
IP.307625	IP.307625_obj00590	complete	very
IP.307625	IP.307625_obj00591	complete	very
IP.307625	IP.307625_obj00592	complete	very
IP.307625	IP.307625_obj00593	complete	very
IP.307625	IP.307625_obj00594	withheld	withheld
IP.307625	IP.307625_obj00595	complete	very
IP.307625	IP.307625_obj00596	withheld	withheld
IP.307625	IP.307625_obj00597	complete	very
IP.307625	IP.307625_obj00598	withheld	withheld
IP.307625	IP.307625_obj00599	complete	very
IP.307625	IP.307625_obj00600	complete	very
IP.307625	IP.307625_obj00601	damaged	very
IP.307625	IP.307625_obj00602	complete	very
IP.307625	IP.307625_obj00603	complete	very
IP.307625	IP.307625_obj00604	complete	very
IP.307625	IP.307625_obj00605	unknown	very
IP.307625	IP.307625_obj00606	complete	very
IP.307625	IP.307625_obj00607	withheld	withheld
IP.307625	IP.307625_obj00608	withheld	withheld
IP.307625	IP.307625_obj00609	withheld	withheld
IP.307625	IP.307625_obj00610	complete	somewhat
IP.307625	IP.307625_obj00611	complete	very
IP.307625	IP.307625_obj00612	complete	very
IP.307625	IP.307625_obj00613	complete	very
IP.307625	IP.307625_obj00614	complete	very
IP.307625	IP.307625_obj00615	complete	very
IP.307625	IP.307625_obj00616	withheld	withheld
IP.307625	IP.307625_obj00617	withheld	withheld
IP.307625	IP.307625_obj00618	complete	very
IP.307625	IP.307625_obj00619	complete	very
IP.307625	IP.307625_obj00620	withheld	withheld
IP.307625	IP.307625_obj00621	complete	very
IP.307625	IP.307625_obj00622	complete	very
IP.307625	IP.307625_obj00623	complete	very
IP.307625	IP.307625_obj00624	complete	very
IP.307625	IP.307625_obj00625	planktonic_fragment	very
IP.307625	IP.307625_obj00626	complete	very
IP.307625	IP.307625_obj00627	complete	very
IP.307625	IP.307625_obj00628	withheld	withheld
IP.307625	IP.307625_obj00629	complete	very
IP.307625	IP.307625_obj00630	rock	very
IP.307625	IP.307625_obj00631	complete	very
IP.307625	IP.307625_obj00632	complete	very
IP.307625	IP.307625_obj00633	complete	very
IP.307625	IP.307625_obj00634	complete	very
IP.307625	IP.307625_obj00635	complete	very
IP.307625	IP.307625_obj00636	withheld	withheld
IP.307625	IP.307625_obj00637	planktonic_fragment	very
IP.307625	IP.307625_obj00638	complete	very
IP.307625	IP.307625_obj00639	complete	very
IP.307625	IP.307625_obj00640	planktonic_fragment	very
IP.307625	IP.307625_obj00641	complete	very
IP.307625	IP.307625_obj00642	complete	very
IP.307625	IP.307625_obj00643	complete	very
IP.307625	IP.307625_obj00644	withheld	withheld
IP.307625	IP.307625_obj00645	planktonic_fragment	very
IP.307625	IP.307625_obj00646	unknown	very
IP.307625	IP.307625_obj00647	unknown	very
IP.307625	IP.307625_obj00648	complete	very
IP.307625	IP.307625_obj00649	unknown	very
IP.307625	IP.307625_obj00650	withheld	withheld
IP.307625	IP.307625_obj00651	complete	very
IP.307625	IP.307625_obj00652	complete	very
IP.307625	IP.307625_obj00653	planktonic_fragment	not
IP.307625	IP.307625_obj00654	complete	very
IP.307625	IP.307625_obj00655	complete	very
IP.307625	IP.307625_obj00656	withheld	withheld
IP.307625	IP.307625_obj00657	complete	very
IP.307625	IP.307625_obj00658	unknown	very
IP.307625	IP.307625_obj00659	touching	very
IP.307625	IP.307625_obj00660	complete	very
IP.307625	IP.307625_obj00661	complete	very
IP.307625	IP.307625_obj00662	complete	very
IP.307625	IP.307625_obj00663	damaged	very
IP.307625	IP.307625_obj00664	withheld	withheld
IP.307625	IP.307625_obj00665	complete	very
IP.307625	IP.307625_obj00666	planktonic_fragment	very
IP.307625	IP.307625_obj00667	complete	very
IP.307625	IP.307625_obj00668	complete	very
IP.307625	IP.307625_obj00669	complete	very
IP.307625	IP.307625_obj00670	complete	very
IP.307625	IP.307625_obj00671	complete	very
IP.307625	IP.307625_obj00672	complete	very
IP.307625	IP.307625_obj00673	withheld	withheld
IP.307625	IP.307625_obj00674	withheld	withheld
IP.307625	IP.307625_obj00675	complete	very
IP.307625	IP.307625_obj00676	withheld	withheld
IP.307625	IP.307625_obj00677	complete	very
IP.307625	IP.307625_obj00678	complete	very
IP.307625	IP.307625_obj00679	damaged	very
IP.307625	IP.307625_obj00680	withheld	withheld
IP.307625	IP.307625_obj00681	damaged	very
IP.307625	IP.307625_obj00682	rock	very
IP.307625	IP.307625_obj00683	planktonic_fragment	very
IP.307625	IP.307625_obj00684	withheld	withheld
IP.307625	IP.307625_obj00685	complete	very
IP.307625	IP.307625_obj00686	complete	very
IP.307625	IP.307625_obj00687	unknown	very
IP.307625	IP.307625_obj00688	unknown	very
IP.307625	IP.307625_obj00689	complete	very
IP.307625	IP.307625_obj00690	benthic	very
IP.307625	IP.307625_obj00691	complete	very
IP.307625	IP.307625_obj00692	touching	very
IP.307625	IP.307625_obj00693	withheld	withheld
IP.307625	IP.307625_obj00694	complete	very
IP.307625	IP.307625_obj00695	complete	very
IP.307625	IP.307625_obj00696	withheld	withheld
IP.307625	IP.307625_obj00697	complete	very
IP.307625	IP.307625_obj00698	planktonic_fragment	very
IP.307625	IP.307625_obj00699	complete	very
IP.307625	IP.307625_obj00700	complete	very
IP.307625	IP.307625_obj00701	complete	very
IP.307625	IP.307625_obj00702	rock	very
IP.307625	IP.307625_obj00703	withheld	withheld
IP.307625	IP.307625_obj00704	planktonic_fragment	very
IP.307625	IP.307625_obj00705	complete	very
IP.307625	IP.307625_obj00706	planktonic_fragment	very
IP.307625	IP.307625_obj00707	complete	very
IP.307625	IP.307625_obj00708	complete	very
IP.307625	IP.307625_obj00709	complete	very
IP.307625	IP.307625_obj00710	complete	very
IP.307625	IP.307625_obj00711	planktonic_fragment	very
IP.307625	IP.307625_obj00712	planktonic_fragment	very
IP.307625	IP.307625_obj00713	complete	very
IP.307625	IP.307625_obj00714	complete	very
IP.307625	IP.307625_obj00715	complete	very
IP.307625	IP.307625_obj00716	complete	very
IP.307625	IP.307625_obj00717	agglutinated	not
IP.307625	IP.307625_obj00718	complete	very
IP.307625	IP.307625_obj00719	complete	very
IP.307625	IP.307625_obj00720	withheld	withheld
IP.307625	IP.307625_obj00721	unknown	very
IP.307625	IP.307625_obj00722	complete	very
IP.307625	IP.307625_obj00723	planktonic_fragment	very
IP.307625	IP.307625_obj00724	rock	not
IP.307625	IP.307625_obj00725	complete	very
IP.307625	IP.307625_obj00726	complete	very
IP.307625	IP.307625_obj00727	complete	very
IP.307625	IP.307625_obj00728	complete	very
IP.307625	IP.307625_obj00729	complete	very
IP.307625	IP.307625_obj00730	complete	very
IP.307625	IP.307625_obj00731	withheld	withheld
IP.307625	IP.307625_obj00732	withheld	withheld
IP.307625	IP.307625_obj00733	withheld	withheld
IP.307625	IP.307625_obj00734	complete	very
IP.307625	IP.307625_obj00735	withheld	withheld
IP.307625	IP.307625_obj00736	complete	very
IP.307625	IP.307625_obj00737	withheld	withheld
IP.307625	IP.307625_obj00738	complete	very
IP.307625	IP.307625_obj00739	rock	very
IP.307625	IP.307625_obj00740	complete	very
IP.307625	IP.307625_obj00741	complete	very
IP.307625	IP.307625_obj00742	complete	very
IP.307625	IP.307625_obj00743	complete	very
IP.307625	IP.307625_obj00744	complete	very
IP.307625	IP.307625_obj00745	complete	very
IP.307625	IP.307625_obj00746	withheld	withheld
IP.307625	IP.307625_obj00747	withheld	withheld
IP.307625	IP.307625_obj00748	withheld	withheld
IP.307625	IP.307625_obj00749	unknown	very
IP.307625	IP.307625_obj00750	withheld	withheld
IP.307626	IP.307626_obj00001	withheld	withheld
IP.307626	IP.307626_obj00002	complete	very
IP.307626	IP.307626_obj00003	rock	very
IP.307626	IP.307626_obj00004	withheld	withheld
IP.307626	IP.307626_obj00005	withheld	withheld
IP.307626	IP.307626_obj00006	complete	very
IP.307626	IP.307626_obj00007	complete	very
IP.307626	IP.307626_obj00008	complete	very
IP.307626	IP.307626_obj00009	withheld	withheld
IP.307626	IP.307626_obj00010	withheld	withheld
IP.307626	IP.307626_obj00011	complete	very
IP.307626	IP.307626_obj00012	planktonic_fragment	very
IP.307626	IP.307626_obj00013	complete	very
IP.307626	IP.307626_obj00014	complete	very
IP.307626	IP.307626_obj00015	complete	very
IP.307626	IP.307626_obj00016	complete	very
IP.307626	IP.307626_obj00017	complete	very
IP.307626	IP.307626_obj00018	withheld	withheld
IP.307626	IP.307626_obj00019	complete	very
IP.307626	IP.307626_obj00020	damaged	very
IP.307626	IP.307626_obj00021	complete	very
IP.307626	IP.307626_obj00022	complete	very
IP.307626	IP.307626_obj00023	withheld	withheld
IP.307626	IP.307626_obj00024	complete	very
IP.307626	IP.307626_obj00025	withheld	withheld
IP.307626	IP.307626_obj00026	complete	very
IP.307626	IP.307626_obj00027	complete	very
IP.307626	IP.307626_obj00028	complete	very
IP.307626	IP.307626_obj00029	complete	very
IP.307626	IP.307626_obj00030	complete	very
IP.307626	IP.307626_obj00031	rock	somewhat
IP.307626	IP.307626_obj00032	withheld	withheld
IP.307626	IP.307626_obj00033	complete	very
IP.307626	IP.307626_obj00034	complete	very
IP.307626	IP.307626_obj00035	damaged	very
IP.307626	IP.307626_obj00036	withheld	withheld
IP.307626	IP.307626_obj00037	complete	very
IP.307626	IP.307626_obj00038	withheld	withheld
IP.307626	IP.307626_obj00039	complete	very
IP.307626	IP.307626_obj00040	complete	very
IP.307626	IP.307626_obj00041	complete	very
IP.307626	IP.307626_obj00042	unknown	very
IP.307626	IP.307626_obj00043	complete	very
IP.307626	IP.307626_obj00044	damaged	very
IP.307626	IP.307626_obj00045	withheld	withheld
IP.307626	IP.307626_obj00046	complete	very
IP.307626	IP.307626_obj00047	unknown	very
IP.307626	IP.307626_obj00048	complete	very
IP.307626	IP.307626_obj00049	complete	very
IP.307626	IP.307626_obj00050	complete	very
IP.307626	IP.307626_obj00051	complete	very
IP.307626	IP.307626_obj00052	complete	very
IP.307626	IP.307626_obj00053	complete	very
IP.307626	IP.307626_obj00054	complete	very
IP.307626	IP.307626_obj00055	complete	very
IP.307626	IP.307626_obj00056	complete	very
IP.307626	IP.307626_obj00057	complete	very
IP.307626	IP.307626_obj00058	complete	very
IP.307626	IP.307626_obj00059	complete	very
IP.307626	IP.307626_obj00060	damaged	very
IP.307626	IP.307626_obj00061	damaged	very
IP.307626	IP.307626_obj00062	withheld	withheld
IP.307626	IP.307626_obj00063	complete	very
IP.307626	IP.307626_obj00064	complete	very
IP.307626	IP.307626_obj00065	complete	very
IP.307626	IP.307626_obj00066	complete	very
IP.307626	IP.307626_obj00067	touching	very
IP.307626	IP.307626_obj00068	complete	very
IP.307626	IP.307626_obj00069	complete	very
IP.307626	IP.307626_obj00070	unknown	very
IP.307626	IP.307626_obj00071	planktonic_fragment	very
IP.307626	IP.307626_obj00072	complete	very
IP.307626	IP.307626_obj00073	complete	very
IP.307626	IP.307626_obj00074	complete	very
IP.307626	IP.307626_obj00075	complete	very
IP.307626	IP.307626_obj00076	complete	very
IP.307626	IP.307626_obj00077	withheld	withheld
IP.307626	IP.307626_obj00078	complete	very
IP.307626	IP.307626_obj00079	withheld	withheld
IP.307626	IP.307626_obj00080	withheld	withheld
IP.307626	IP.307626_obj00081	complete	very
IP.307626	IP.307626_obj00082	complete	very
IP.307626	IP.307626_obj00083	complete	very
IP.307626	IP.307626_obj00084	withheld	withheld
IP.307626	IP.307626_obj00085	complete	very
IP.307626	IP.307626_obj00086	complete	very
IP.307626	IP.307626_obj00087	unknown	very
IP.307626	IP.307626_obj00088	complete	very
IP.307626	IP.307626_obj00089	complete	very
IP.307626	IP.307626_obj00090	withheld	withheld
IP.307626	IP.307626_obj00091	complete	very
IP.307626	IP.307626_obj00092	complete	very
IP.307626	IP.307626_obj00093	complete	very
IP.307626	IP.307626_obj00094	complete	very
IP.307626	IP.307626_obj00095	complete	very
IP.307626	IP.307626_obj00096	complete	very
IP.307626	IP.307626_obj00097	complete	very
IP.307626	IP.307626_obj00098	planktonic_fragment	very
IP.307626	IP.307626_obj00099	complete	very
IP.307626	IP.307626_obj00100	mollusk	not
IP.307626	IP.307626_obj00101	complete	very
IP.307626	IP.307626_obj00102	withheld	withheld
IP.307626	IP.307626_obj00103	unknown	very
IP.307626	IP.307626_obj00104	complete	very
IP.307626	IP.307626_obj00105	unknown	very
IP.307626	IP.307626_obj00106	complete	very
IP.307626	IP.307626_obj00107	complete	very
IP.307626	IP.307626_obj00108	complete	very
IP.307626	IP.307626_obj00109	complete	very
IP.307626	IP.307626_obj00110	complete	very
IP.307626	IP.307626_obj00111	complete	very
IP.307626	IP.307626_obj00112	complete	very
IP.307626	IP.307626_obj00113	complete	very
IP.307626	IP.307626_obj00114	complete	very
IP.307626	IP.307626_obj00115	withheld	withheld
IP.307626	IP.307626_obj00116	planktonic_fragment	very
IP.307626	IP.307626_obj00117	complete	very
IP.307626	IP.307626_obj00118	complete	very
IP.307626	IP.307626_obj00119	withheld	withheld
IP.307626	IP.307626_obj00120	complete	very
IP.307626	IP.307626_obj00121	complete	very
IP.307626	IP.307626_obj00122	unknown	very
IP.307626	IP.307626_obj00123	complete	very
IP.307626	IP.307626_obj00124	withheld	withheld
IP.307626	IP.307626_obj00125	withheld	withheld
IP.307626	IP.307626_obj00126	withheld	withheld
IP.307626	IP.307626_obj00127	withheld	withheld
IP.307626	IP.307626_obj00128	complete	very
IP.307626	IP.307626_obj00129	withheld	withheld
IP.307626	IP.307626_obj00130	complete	very
IP.307626	IP.307626_obj00131	complete	not
IP.307626	IP.307626_obj00132	complete	very
IP.307626	IP.307626_obj00133	complete	very
IP.307626	IP.307626_obj00134	complete	very
IP.307626	IP.307626_obj00135	complete	very
IP.307626	IP.307626_obj00136	complete	very
IP.307626	IP.307626_obj00137	complete	very
IP.307626	IP.307626_obj00138	complete	very
IP.307626	IP.307626_obj00139	complete	very
IP.307626	IP.307626_obj00140	withheld	withheld
IP.307626	IP.307626_obj00141	complete	very
IP.307626	IP.307626_obj00142	complete	very
IP.307626	IP.307626_obj00143	withheld	withheld
IP.307626	IP.307626_obj00144	withheld	withheld
IP.307626	IP.307626_obj00145	planktonic_fragment	very
IP.307626	IP.307626_obj00146	withheld	withheld
IP.307626	IP.307626_obj00147	withheld	withheld
IP.307626	IP.307626_obj00148	withheld	withheld
IP.307626	IP.307626_obj00149	complete	very
IP.307626	IP.307626_obj00150	complete	very
IP.307626	IP.307626_obj00151	complete	very
IP.307626	IP.307626_obj00152	complete	very
IP.307626	IP.307626_obj00153	complete	very
IP.307626	IP.307626_obj00154	withheld	withheld
IP.307626	IP.307626_obj00155	complete	very
IP.307626	IP.307626_obj00156	complete	very
IP.307626	IP.307626_obj00157	unknown	very
IP.307626	IP.307626_obj00158	damaged	very
IP.307626	IP.307626_obj00159	withheld	withheld
IP.307626	IP.307626_obj00160	complete	very
IP.307626	IP.307626_obj00161	planktonic_fragment	very
IP.307626	IP.307626_obj00162	complete	very
IP.307626	IP.307626_obj00163	complete	very
IP.307626	IP.307626_obj00164	unknown	very
IP.307626	IP.307626_obj00165	planktonic_fragment	very
IP.307626	IP.307626_obj00166	rock	very
IP.307626	IP.307626_obj00167	unknown	very
IP.307626	IP.307626_obj00168	unknown	very
IP.307626	IP.307626_obj00169	withheld	withheld
IP.307626	IP.307626_obj00170	damaged	very
IP.307626	IP.307626_obj00171	unknown	very
IP.307626	IP.307626_obj00172	unknown	very
IP.307626	IP.307626_obj00173	withheld	withheld
IP.307626	IP.307626_obj00174	complete	very
IP.307626	IP.307626_obj00175	withheld	withheld
IP.307626	IP.307626_obj00176	complete	very
IP.307626	IP.307626_obj00177	complete	very
IP.307626	IP.307626_obj00178	complete	very
IP.307626	IP.307626_obj00179	complete	very
IP.307626	IP.307626_obj00180	planktonic_fragment	very
IP.307626	IP.307626_obj00181	complete	very
IP.307626	IP.307626_obj00182	withheld	withheld
IP.307626	IP.307626_obj00183	complete	very
IP.307626	IP.307626_obj00184	complete	very
IP.307626	IP.307626_obj00185	complete	not
IP.307626	IP.307626_obj00186	complete	very
IP.307626	IP.307626_obj00187	complete	very
IP.307626	IP.307626_obj00188	complete	very
IP.307626	IP.307626_obj00189	unknown	very
IP.307626	IP.307626_obj00190	complete	very
IP.307626	IP.307626_obj00191	complete	very
IP.307626	IP.307626_obj00192	complete	very
IP.307626	IP.307626_obj00193	withheld	withheld
IP.307626	IP.307626_obj00194	withheld	withheld
IP.307626	IP.307626_obj00195	complete	very
IP.307626	IP.307626_obj00196	complete	very
IP.307626	IP.307626_obj00197	complete	very
IP.307626	IP.307626_obj00198	planktonic_fragment	very
IP.307626	IP.307626_obj00199	complete	very
IP.307626	IP.307626_obj00200	withheld	withheld
IP.307626	IP.307626_obj00201	planktonic_fragment	very
IP.307626	IP.307626_obj00202	complete	very
IP.307626	IP.307626_obj00203	complete	very
IP.307626	IP.307626_obj00204	rock	very
IP.307626	IP.307626_obj00205	withheld	withheld
IP.307626	IP.307626_obj00206	withheld	withheld
IP.307626	IP.307626_obj00207	withheld	withheld
IP.307626	IP.307626_obj00208	withheld	withheld
IP.307626	IP.307626_obj00209	withheld	withheld
IP.307626	IP.307626_obj00210	complete	very
IP.307626	IP.307626_obj00211	unknown	very
IP.307626	IP.307626_obj00212	complete	very
IP.307626	IP.307626_obj00213	complete	very
IP.307626	IP.307626_obj00214	complete	very
IP.307626	IP.307626_obj00215	withheld	withheld
IP.307626	IP.307626_obj00216	complete	very
IP.307626	IP.307626_obj00217	unknown	very
IP.307626	IP.307626_obj00218	withheld	withheld
IP.307626	IP.307626_obj00219	complete	not
IP.307626	IP.307626_obj00220	complete	very
IP.307626	IP.307626_obj00221	unknown	very
IP.307626	IP.307626_obj00222	planktonic_fragment	very
IP.307626	IP.307626_obj00223	complete	very
IP.307626	IP.307626_obj00224	unknown	very
IP.307626	IP.307626_obj00225	unknown	very
IP.307626	IP.307626_obj00226	withheld	withheld
IP.307626	IP.307626_obj00227	complete	very
IP.307626	IP.307626_obj00228	complete	very
IP.307626	IP.307626_obj00229	unknown	very
IP.307626	IP.307626_obj00230	complete	very
IP.307626	IP.307626_obj00231	complete	very
IP.307626	IP.307626_obj00232	complete	very
IP.307626	IP.307626_obj00233	complete	very
IP.307626	IP.307626_obj00234	withheld	withheld
IP.307626	IP.307626_obj00235	complete	very
IP.307626	IP.307626_obj00236	complete	very
IP.307626	IP.307626_obj00237	complete	very
IP.307626	IP.307626_obj00238	damaged	somewhat
IP.307626	IP.307626_obj00239	withheld	withheld
IP.307626	IP.307626_obj00240	complete	very
IP.307626	IP.307626_obj00241	damaged	very
IP.307626	IP.307626_obj00242	complete	very
IP.307626	IP.307626_obj00243	withheld	withheld
IP.307626	IP.307626_obj00244	complete	very
IP.307626	IP.307626_obj00245	complete	very
IP.307626	IP.307626_obj00246	withheld	withheld
IP.307626	IP.307626_obj00247	withheld	withheld
IP.307626	IP.307626_obj00248	withheld	withheld
IP.307626	IP.307626_obj00249	withheld	withheld
IP.307626	IP.307626_obj00250	withheld	withheld
IP.307626	IP.307626_obj00251	withheld	withheld
IP.307626	IP.307626_obj00252	complete	very
IP.307626	IP.307626_obj00253	unknown	very
IP.307626	IP.307626_obj00254	planktonic_fragment	very
IP.307626	IP.307626_obj00255	withheld	withheld
IP.307626	IP.307626_obj00256	complete	very
IP.307626	IP.307626_obj00257	complete	very
IP.307626	IP.307626_obj00258	unknown	very
IP.307626	IP.307626_obj00259	withheld	withheld
IP.307626	IP.307626_obj00260	complete	very
IP.307626	IP.307626_obj00261	unknown	very
IP.307626	IP.307626_obj00262	withheld	withheld
IP.307626	IP.307626_obj00263	unknown	very
IP.307626	IP.307626_obj00264	complete	very
IP.307626	IP.307626_obj00265	complete	very
IP.307626	IP.307626_obj00266	complete	very
IP.307626	IP.307626_obj00267	complete	very
IP.307626	IP.307626_obj00268	withheld	withheld
IP.307626	IP.307626_obj00269	complete	very
IP.307626	IP.307626_obj00270	complete	very
IP.307626	IP.307626_obj00271	complete	very
IP.307626	IP.307626_obj00272	clipped	very
IP.307626	IP.307626_obj00273	complete	very
IP.307626	IP.307626_obj00274	withheld	withheld
IP.307626	IP.307626_obj00275	planktonic_fragment	very
IP.307626	IP.307626_obj00276	complete	very
IP.307626	IP.307626_obj00277	complete	very
IP.307626	IP.307626_obj00278	complete	very
IP.307626	IP.307626_obj00279	withheld	withheld
IP.307626	IP.307626_obj00280	planktonic_fragment	very
IP.307626	IP.307626_obj00281	complete	very
IP.307626	IP.307626_obj00282	ostracod	very
IP.307626	IP.307626_obj00283	withheld	withheld
IP.307626	IP.307626_obj00284	complete	very
IP.307626	IP.307626_obj00285	complete	very
IP.307626	IP.307626_obj00286	withheld	withheld
IP.307626	IP.307626_obj00287	withheld	withheld
IP.307626	IP.307626_obj00288	complete	very
IP.307626	IP.307626_obj00289	complete	very
IP.307626	IP.307626_obj00290	complete	not
IP.307626	IP.307626_obj00291	withheld	withheld
IP.307626	IP.307626_obj00292	planktonic_fragment	very
IP.307626	IP.307626_obj00293	withheld	withheld
IP.307626	IP.307626_obj00294	complete	very
IP.307626	IP.307626_obj00295	complete	very
IP.307626	IP.307626_obj00296	withheld	withheld
IP.307626	IP.307626_obj00297	withheld	withheld
IP.307626	IP.307626_obj00298	withheld	withheld
IP.307626	IP.307626_obj00299	complete	very
IP.307626	IP.307626_obj00300	rock	very
IP.307626	IP.307626_obj00301	withheld	withheld
IP.307626	IP.307626_obj00302	planktonic_fragment	very
IP.307626	IP.307626_obj00303	complete	very
IP.307626	IP.307626_obj00304	complete	very
IP.307626	IP.307626_obj00305	complete	very
IP.307626	IP.307626_obj00306	withheld	withheld
IP.307626	IP.307626_obj00307	complete	very
IP.307626	IP.307626_obj00308	withheld	withheld
IP.307626	IP.307626_obj00309	complete	very
IP.307626	IP.307626_obj00310	complete	very
IP.307626	IP.307626_obj00311	complete	very
IP.307626	IP.307626_obj00312	complete	very
IP.307626	IP.307626_obj00313	complete	not
IP.307626	IP.307626_obj00314	complete	very
IP.307626	IP.307626_obj00315	complete	very
IP.307626	IP.307626_obj00316	unknown	very
IP.307626	IP.307626_obj00317	withheld	withheld
IP.307626	IP.307626_obj00318	complete	very
IP.307626	IP.307626_obj00319	complete	very
IP.307626	IP.307626_obj00320	planktonic_fragment	very
IP.307626	IP.307626_obj00321	complete	very
IP.307626	IP.307626_obj00322	complete	very
IP.307626	IP.307626_obj00323	damaged	somewhat
IP.307626	IP.307626_obj00324	withheld	withheld
IP.307626	IP.307626_obj00325	complete	very
IP.307626	IP.307626_obj00326	complete	very
IP.307626	IP.307626_obj00327	complete	very
IP.307626	IP.307626_obj00328	withheld	withheld
IP.307626	IP.307626_obj00329	withheld	withheld
IP.307626	IP.307626_obj00330	complete	very
IP.307626	IP.307626_obj00331	complete	very
IP.307626	IP.307626_obj00332	complete	very
IP.307626	IP.307626_obj00333	withheld	withheld
IP.307626	IP.307626_obj00334	withheld	withheld
IP.307626	IP.307626_obj00335	complete	very
IP.307626	IP.307626_obj00336	planktonic_fragment	very
IP.307626	IP.307626_obj00337	complete	very
IP.307626	IP.307626_obj00338	rock	very
IP.307626	IP.307626_obj00339	complete	very
IP.307626	IP.307626_obj00340	complete	very
IP.307626	IP.307626_obj00341	complete	very
IP.307626	IP.307626_obj00342	complete	very
IP.307626	IP.307626_obj00343	unknown	very
IP.307626	IP.307626_obj00344	unknown	very
IP.307626	IP.307626_obj00345	unknown	very
IP.307626	IP.307626_obj00346	complete	very
IP.307626	IP.307626_obj00347	complete	very
IP.307626	IP.307626_obj00348	unknown	very
IP.307626	IP.307626_obj00349	unknown	very
IP.307626	IP.307626_obj00350	complete	very
IP.307626	IP.307626_obj00351	complete	very
IP.307626	IP.307626_obj00352	withheld	withheld
IP.307626	IP.307626_obj00353	complete	very
IP.307626	IP.307626_obj00354	unknown	very
IP.307626	IP.307626_obj00355	unknown	very
IP.307626	IP.307626_obj00356	complete	very
IP.307626	IP.307626_obj00357	complete	very
IP.307626	IP.307626_obj00358	unknown	very
IP.307626	IP.307626_obj00359	unknown	very
IP.307626	IP.307626_obj00360	unknown	very
IP.307626	IP.307626_obj00361	unknown	very
IP.307626	IP.307626_obj00362	unknown	very
IP.307626	IP.307626_obj00363	complete	very
IP.307626	IP.307626_obj00364	damaged	very
IP.307626	IP.307626_obj00365	complete	very
IP.307626	IP.307626_obj00366	withheld	withheld
IP.307626	IP.307626_obj00367	complete	very
IP.307626	IP.307626_obj00368	unknown	very
IP.307626	IP.307626_obj00369	withheld	withheld
IP.307626	IP.307626_obj00370	damaged	very
IP.307626	IP.307626_obj00371	complete	very
IP.307626	IP.307626_obj00372	withheld	withheld
IP.307626	IP.307626_obj00373	complete	very
IP.307626	IP.307626_obj00374	planktonic_fragment	very
IP.307626	IP.307626_obj00375	withheld	withheld
IP.307626	IP.307626_obj00376	complete	very
IP.307626	IP.307626_obj00377	withheld	withheld
IP.307626	IP.307626_obj00378	complete	very
IP.307626	IP.307626_obj00379	complete	very
IP.307626	IP.307626_obj00380	complete	very
IP.307626	IP.307626_obj00381	withheld	withheld
IP.307626	IP.307626_obj00382	complete	very
IP.307626	IP.307626_obj00383	complete	very
IP.307626	IP.307626_obj00384	complete	very
IP.307626	IP.307626_obj00385	complete	very
IP.307626	IP.307626_obj00386	withheld	withheld
IP.307626	IP.307626_obj00387	complete	very
IP.307626	IP.307626_obj00388	damaged	very
IP.307626	IP.307626_obj00389	complete	very
IP.307626	IP.307626_obj00390	complete	very
IP.307626	IP.307626_obj00391	unknown	very
IP.307626	IP.307626_obj00392	complete	very
IP.307626	IP.307626_obj00393	damaged	very
IP.307626	IP.307626_obj00394	complete	very
IP.307626	IP.307626_obj00395	withheld	withheld
IP.307626	IP.307626_obj00396	complete	very
IP.307626	IP.307626_obj00397	complete	very
IP.307626	IP.307626_obj00398	withheld	withheld
IP.307626	IP.307626_obj00399	complete	very
IP.307626	IP.307626_obj00400	damaged	very
IP.307626	IP.307626_obj00401	planktonic_fragment	very
IP.307626	IP.307626_obj00402	complete	very
IP.307626	IP.307626_obj00403	complete	very
IP.307626	IP.307626_obj00404	complete	very
IP.307626	IP.307626_obj00405	complete	very
IP.307626	IP.307626_obj00406	complete	very
IP.307626	IP.307626_obj00407	complete	very
IP.307626	IP.307626_obj00408	complete	very
IP.307626	IP.307626_obj00409	unknown	very
IP.307626	IP.307626_obj00410	withheld	withheld
IP.307626	IP.307626_obj00411	unknown	very
IP.307626	IP.307626_obj00412	withheld	withheld
IP.307626	IP.307626_obj00413	damaged	not
IP.307626	IP.307626_obj00414	complete	very
IP.307626	IP.307626_obj00415	withheld	withheld
IP.307626	IP.307626_obj00416	unknown	very
IP.307626	IP.307626_obj00417	complete	very
IP.307626	IP.307626_obj00418	unknown	very
IP.307626	IP.307626_obj00419	unknown	very
IP.307626	IP.307626_obj00420	planktonic_fragment	very
IP.307626	IP.307626_obj00421	unknown	very
IP.307626	IP.307626_obj00422	damaged	very
IP.307626	IP.307626_obj00423	complete	very
IP.307626	IP.307626_obj00424	withheld	withheld
IP.307626	IP.307626_obj00425	unknown	very
IP.307626	IP.307626_obj00426	complete	very
IP.307626	IP.307626_obj00427	complete	very
IP.307626	IP.307626_obj00428	planktonic_fragment	very
IP.307626	IP.307626_obj00429	planktonic_fragment	very
IP.307626	IP.307626_obj00430	complete	very
IP.307626	IP.307626_obj00431	withheld	withheld
IP.307626	IP.307626_obj00432	withheld	withheld
IP.307626	IP.307626_obj00433	withheld	withheld
IP.307626	IP.307626_obj00434	withheld	withheld
IP.307626	IP.307626_obj00435	withheld	withheld
IP.307626	IP.307626_obj00436	complete	very
IP.307626	IP.307626_obj00437	mollusk	not
IP.307626	IP.307626_obj00438	complete	very
IP.307626	IP.307626_obj00439	complete	very
IP.307626	IP.307626_obj00440	complete	very
IP.307626	IP.307626_obj00441	withheld	withheld
IP.307626	IP.307626_obj00442	complete	very
IP.307626	IP.307626_obj00443	complete	very
IP.307626	IP.307626_obj00444	complete	very
IP.307626	IP.307626_obj00445	withheld	withheld
IP.307626	IP.307626_obj00446	complete	very
IP.307626	IP.307626_obj00447	complete	very
IP.307626	IP.307626_obj00448	withheld	withheld
IP.307626	IP.307626_obj00449	complete	very
IP.307626	IP.307626_obj00450	complete	very
IP.307626	IP.307626_obj00451	complete	very
IP.307626	IP.307626_obj00452	withheld	withheld
IP.307626	IP.307626_obj00453	withheld	withheld
IP.307626	IP.307626_obj00454	withheld	withheld
IP.307626	IP.307626_obj00455	complete	very
IP.307626	IP.307626_obj00456	complete	very
IP.307626	IP.307626_obj00457	complete	very
IP.307626	IP.307626_obj00458	complete	very
IP.307626	IP.307626_obj00459	complete	very
IP.307626	IP.307626_obj00460	complete	very
IP.307626	IP.307626_obj00461	complete	very
IP.307626	IP.307626_obj00462	mollusk	not
IP.307626	IP.307626_obj00463	complete	very
IP.307626	IP.307626_obj00464	withheld	withheld
IP.307626	IP.307626_obj00465	complete	very
IP.307626	IP.307626_obj00466	complete	very
IP.307626	IP.307626_obj00467	withheld	withheld
IP.307626	IP.307626_obj00468	unknown	very
IP.307626	IP.307626_obj00469	unknown	very
IP.307626	IP.307626_obj00470	damaged	very
IP.307626	IP.307626_obj00471	withheld	withheld
IP.307626	IP.307626_obj00472	unknown	very
IP.307626	IP.307626_obj00473	complete	very
IP.307626	IP.307626_obj00474	withheld	withheld
IP.307626	IP.307626_obj00475	unknown	very
IP.307626	IP.307626_obj00476	complete	very
IP.307626	IP.307626_obj00477	unknown	very
IP.307626	IP.307626_obj00478	complete	very
IP.307626	IP.307626_obj00479	complete	very
IP.307626	IP.307626_obj00480	planktonic_fragment	very
IP.307626	IP.307626_obj00481	complete	very
IP.307626	IP.307626_obj00482	damaged	very
IP.307626	IP.307626_obj00483	complete	very
IP.307626	IP.307626_obj00484	complete	very
IP.307626	IP.307626_obj00485	complete	very
IP.307626	IP.307626_obj00486	complete	very
IP.307626	IP.307626_obj00487	complete	very
IP.307626	IP.307626_obj00488	complete	very
IP.307626	IP.307626_obj00489	complete	very
IP.307626	IP.307626_obj00490	withheld	withheld
IP.307626	IP.307626_obj00491	complete	very
IP.307626	IP.307626_obj00492	complete	very
IP.307626	IP.307626_obj00493	withheld	withheld
IP.307626	IP.307626_obj00494	withheld	withheld
IP.307626	IP.307626_obj00495	complete	very
IP.307626	IP.307626_obj00496	agglutinated	very
IP.307626	IP.307626_obj00497	rock	very
IP.307626	IP.307626_obj00498	complete	very
IP.307626	IP.307626_obj00499	complete	very
IP.307626	IP.307626_obj00500	withheld	withheld
IP.307626	IP.307626_obj00501	complete	very
IP.307626	IP.307626_obj00502	planktonic_fragment	very
IP.307626	IP.307626_obj00503	withheld	withheld
IP.307626	IP.307626_obj00504	complete	very
IP.307626	IP.307626_obj00505	complete	very
IP.307626	IP.307626_obj00506	withheld	withheld
IP.307626	IP.307626_obj00507	withheld	withheld
IP.307626	IP.307626_obj00508	complete	very
IP.307626	IP.307626_obj00509	complete	very
IP.307626	IP.307626_obj00510	withheld	withheld
IP.307626	IP.307626_obj00511	withheld	withheld
IP.307626	IP.307626_obj00512	damaged	very
IP.307626	IP.307626_obj00513	withheld	withheld
IP.307626	IP.307626_obj00514	damaged	very
IP.307626	IP.307626_obj00515	unknown	very
IP.307626	IP.307626_obj00516	complete	very
IP.307626	IP.307626_obj00517	complete	very
IP.307626	IP.307626_obj00518	complete	very
IP.307626	IP.307626_obj00519	complete	very
IP.307626	IP.307626_obj00520	unknown	very
IP.307626	IP.307626_obj00521	planktonic_fragment	very
IP.307626	IP.307626_obj00522	complete	very
IP.307626	IP.307626_obj00523	withheld	withheld
IP.307626	IP.307626_obj00524	complete	very
IP.307626	IP.307626_obj00525	complete	very
IP.307626	IP.307626_obj00526	withheld	withheld
IP.307626	IP.307626_obj00527	complete	very
IP.307626	IP.307626_obj00528	complete	very
IP.307626	IP.307626_obj00529	withheld	withheld
IP.307626	IP.307626_obj00530	withheld	withheld
IP.307626	IP.307626_obj00531	damaged	very
IP.307626	IP.307626_obj00532	complete	very
IP.307626	IP.307626_obj00533	complete	very
IP.307626	IP.307626_obj00534	complete	very
IP.307626	IP.307626_obj00535	withheld	withheld
IP.307626	IP.307626_obj00536	complete	very
IP.307626	IP.307626_obj00537	complete	very
IP.307626	IP.307626_obj00538	complete	very
IP.307626	IP.307626_obj00539	unknown	very
IP.307626	IP.307626_obj00540	complete	very
IP.307626	IP.307626_obj00541	withheld	withheld
IP.307626	IP.307626_obj00542	withheld	withheld
IP.307626	IP.307626_obj00543	complete	very
IP.307626	IP.307626_obj00544	planktonic_fragment	not
IP.307626	IP.307626_obj00545	complete	very
IP.307626	IP.307626_obj00546	complete	very
IP.307626	IP.307626_obj00547	complete	very
IP.307626	IP.307626_obj00548	complete	very
IP.307626	IP.307626_obj00549	planktonic_fragment	very
IP.307626	IP.307626_obj00550	complete	very
IP.307626	IP.307626_obj00551	complete	very
IP.307626	IP.307626_obj00552	planktonic_fragment	very
IP.307626	IP.307626_obj00553	complete	very
IP.307626	IP.307626_obj00554	unknown	very
IP.307626	IP.307626_obj00555	benthic	not
IP.307626	IP.307626_obj00556	complete	very
IP.307626	IP.307626_obj00557	complete	very
IP.307626	IP.307626_obj00558	complete	very
IP.307626	IP.307626_obj00559	complete	very
IP.307626	IP.307626_obj00560	withheld	withheld
IP.307626	IP.307626_obj00561	withheld	withheld
IP.307626	IP.307626_obj00562	complete	very
IP.307626	IP.307626_obj00563	complete	very
IP.307626	IP.307626_obj00564	damaged	very
IP.307626	IP.307626_obj00565	withheld	withheld
IP.307626	IP.307626_obj00566	complete	very
IP.307626	IP.307626_obj00567	complete	very
IP.307626	IP.307626_obj00568	complete	very
IP.307626	IP.307626_obj00569	complete	very
IP.307626	IP.307626_obj00570	unknown	very
IP.307626	IP.307626_obj00571	complete	very
IP.307626	IP.307626_obj00572	unknown	very
IP.307626	IP.307626_obj00573	complete	very
IP.307626	IP.307626_obj00574	unknown	very
IP.307626	IP.307626_obj00575	planktonic_fragment	very
IP.307626	IP.307626_obj00576	complete	very
IP.307626	IP.307626_obj00577	unknown	very
IP.307626	IP.307626_obj00578	unknown	very
IP.307626	IP.307626_obj00579	complete	very
IP.307626	IP.307626_obj00580	unknown	very
IP.307626	IP.307626_obj00581	complete	very
IP.307626	IP.307626_obj00582	complete	very
IP.307626	IP.307626_obj00583	complete	very
IP.307626	IP.307626_obj00584	unknown	very
IP.307626	IP.307626_obj00585	unknown	very
IP.307626	IP.307626_obj00586	complete	very
IP.307626	IP.307626_obj00587	planktonic_fragment	very
IP.307626	IP.307626_obj00588	unknown	very
IP.307626	IP.307626_obj00589	complete	very
IP.307626	IP.307626_obj00590	withheld	withheld
IP.307626	IP.307626_obj00591	complete	very
IP.307626	IP.307626_obj00592	withheld	withheld
IP.307626	IP.307626_obj00593	withheld	withheld
IP.307626	IP.307626_obj00594	complete	very
IP.307626	IP.307626_obj00595	withheld	withheld
IP.307626	IP.307626_obj00596	clipped	very
IP.307626	IP.307626_obj00597	planktonic_fragment	very
IP.307626	IP.307626_obj00598	withheld	withheld
IP.307626	IP.307626_obj00599	rock	not
IP.307626	IP.307626_obj00600	complete	very
IP.307626	IP.307626_obj00601	unknown	very
IP.307626	IP.307626_obj00602	clipped	very
IP.307626	IP.307626_obj00603	complete	very
IP.307626	IP.307626_obj00604	withheld	withheld
IP.307626	IP.307626_obj00605	complete	very
IP.307626	IP.307626_obj00606	complete	not
IP.307626	IP.307626_obj00607	unknown	very
IP.307626	IP.307626_obj00608	unknown	very
IP.307626	IP.307626_obj00609	complete	very
IP.307626	IP.307626_obj00610	unknown	very
IP.307626	IP.307626_obj00611	unknown	very
IP.307626	IP.307626_obj00612	complete	very
IP.307626	IP.307626_obj00613	damaged	somewhat
IP.307626	IP.307626_obj00614	complete	very
IP.307626	IP.307626_obj00615	withheld	withheld
IP.307626	IP.307626_obj00616	unknown	very
IP.307626	IP.307626_obj00617	complete	very
IP.307626	IP.307626_obj00618	complete	very
IP.307626	IP.307626_obj00619	withheld	withheld
IP.307626	IP.307626_obj00620	benthic	very
IP.307626	IP.307626_obj00621	withheld	withheld
IP.307626	IP.307626_obj00622	withheld	withheld
IP.307626	IP.307626_obj00623	damaged	somewhat
IP.307626	IP.307626_obj00624	complete	very
IP.307626	IP.307626_obj00625	unknown	very
IP.307626	IP.307626_obj00626	complete	very
IP.307626	IP.307626_obj00627	rock	very
IP.307626	IP.307626_obj00628	withheld	withheld
IP.307626	IP.307626_obj00629	unknown	very
IP.307626	IP.307626_obj00630	complete	very
IP.307626	IP.307626_obj00631	complete	very
IP.307626	IP.307626_obj00632	unknown	very
IP.307626	IP.307626_obj00633	complete	very
IP.307626	IP.307626_obj00634	unknown	very
IP.307626	IP.307626_obj00635	unknown	very
IP.307626	IP.307626_obj00636	complete	very
IP.307626	IP.307626_obj00637	unknown	very
IP.307626	IP.307626_obj00638	withheld	withheld
IP.307626	IP.307626_obj00639	complete	very
IP.307626	IP.307626_obj00640	unknown	very
IP.307626	IP.307626_obj00641	complete	very
IP.307626	IP.307626_obj00642	complete	very
IP.307626	IP.307626_obj00643	damaged	very
IP.307626	IP.307626_obj00644	complete	very
IP.307626	IP.307626_obj00645	withheld	withheld
IP.307626	IP.307626_obj00646	rock	not
IP.307626	IP.307626_obj00647	unknown	very
IP.307626	IP.307626_obj00648	complete	very
IP.307626	IP.307626_obj00649	unknown	very
IP.307626	IP.307626_obj00650	complete	very
IP.307626	IP.307626_obj00651	withheld	withheld
IP.307626	IP.307626_obj00652	withheld	withheld
IP.307626	IP.307626_obj00653	complete	very
IP.307626	IP.307626_obj00654	complete	very
IP.307626	IP.307626_obj00655	complete	very
IP.307626	IP.307626_obj00656	benthic	somewhat
IP.307626	IP.307626_obj00657	complete	very
IP.307626	IP.307626_obj00658	complete	very
IP.307626	IP.307626_obj00659	damaged	very
IP.307626	IP.307626_obj00660	planktonic_fragment	very
IP.307626	IP.307626_obj00661	complete	very
IP.307626	IP.307626_obj00662	complete	very
IP.307626	IP.307626_obj00663	complete	very
IP.307626	IP.307626_obj00664	complete	very
IP.307626	IP.307626_obj00665	unknown	very
IP.307626	IP.307626_obj00666	withheld	withheld
IP.307626	IP.307626_obj00667	complete	very
IP.307626	IP.307626_obj00668	complete	very
IP.307626	IP.307626_obj00669	damaged	very
IP.307626	IP.307626_obj00670	complete	very
IP.307626	IP.307626_obj00671	withheld	withheld
IP.307626	IP.307626_obj00672	unknown	very
IP.307626	IP.307626_obj00673	complete	very
IP.307626	IP.307626_obj00674	complete	very
IP.307626	IP.307626_obj00675	complete	very
IP.307626	IP.307626_obj00676	complete	very
IP.307626	IP.307626_obj00677	withheld	withheld
IP.307626	IP.307626_obj00678	unknown	very
IP.307626	IP.307626_obj00679	damaged	very
IP.307626	IP.307626_obj00680	complete	very
IP.307626	IP.307626_obj00681	damaged	very
IP.307626	IP.307626_obj00682	planktonic_fragment	very
IP.307626	IP.307626_obj00683	damaged	very
IP.307626	IP.307626_obj00684	damaged	very
IP.307626	IP.307626_obj00685	damaged	very
IP.307626	IP.307626_obj00686	complete	very
IP.307626	IP.307626_obj00687	withheld	withheld
IP.307626	IP.307626_obj00688	damaged	very
IP.307626	IP.307626_obj00689	benthic	very
IP.307626	IP.307626_obj00690	complete	very
IP.307626	IP.307626_obj00691	complete	very
IP.307626	IP.307626_obj00692	unknown	very
IP.307626	IP.307626_obj00693	withheld	withheld
IP.307626	IP.307626_obj00694	unknown	very
IP.307626	IP.307626_obj00695	unknown	very
IP.307626	IP.307626_obj00696	unknown	very
IP.307626	IP.307626_obj00697	withheld	withheld
IP.307626	IP.307626_obj00698	withheld	withheld
IP.307626	IP.307626_obj00699	unknown	very
IP.307626	IP.307626_obj00700	complete	very
IP.307626	IP.307626_obj00701	complete	very
IP.307626	IP.307626_obj00702	unknown	very
IP.307626	IP.307626_obj00703	unknown	very
IP.307626	IP.307626_obj00704	planktonic_fragment	very
IP.307626	IP.307626_obj00705	complete	very
IP.307626	IP.307626_obj00706	withheld	withheld
IP.307626	IP.307626_obj00707	unknown	very
IP.307626	IP.307626_obj00708	complete	very
IP.307626	IP.307626_obj00709	complete	very
IP.307626	IP.307626_obj00710	unknown	very
IP.307626	IP.307626_obj00711	complete	very
IP.307626	IP.307626_obj00712	complete	very
IP.307626	IP.307626_obj00713	agglutinated	very
IP.307626	IP.307626_obj00714	withheld	withheld
IP.307626	IP.307626_obj00715	damaged	very
IP.307626	IP.307626_obj00716	complete	very
IP.307626	IP.307626_obj00717	complete	very
IP.307626	IP.307626_obj00718	complete	very
IP.307626	IP.307626_obj00719	withheld	withheld
IP.307626	IP.307626_obj00720	complete	very
IP.307626	IP.307626_obj00721	complete	very
IP.307626	IP.307626_obj00722	unknown	very
IP.307626	IP.307626_obj00723	complete	very
IP.307626	IP.307626_obj00724	withheld	withheld
IP.307626	IP.307626_obj00725	withheld	withheld
IP.307626	IP.307626_obj00726	complete	very
IP.307626	IP.307626_obj00727	planktonic_fragment	very
IP.307626	IP.307626_obj00728	complete	very
IP.307626	IP.307626_obj00729	withheld	withheld
IP.307626	IP.307626_obj00730	complete	very
IP.307626	IP.307626_obj00731	withheld	withheld
IP.307626	IP.307626_obj00732	complete	very
IP.307626	IP.307626_obj00733	complete	very
IP.307626	IP.307626_obj00734	damaged	very
IP.307626	IP.307626_obj00735	complete	very
IP.307626	IP.307626_obj00736	complete	very
IP.307626	IP.307626_obj00737	complete	very
IP.307626	IP.307626_obj00738	complete	very
IP.307626	IP.307626_obj00739	complete	very
IP.307626	IP.307626_obj00740	complete	very
IP.307626	IP.307626_obj00741	withheld	withheld
IP.307626	IP.307626_obj00742	withheld	withheld
IP.307626	IP.307626_obj00743	complete	very
IP.307626	IP.307626_obj00744	complete	very
IP.307626	IP.307626_obj00745	complete	very
IP.307626	IP.307626_obj00746	unknown	very
IP.307626	IP.307626_obj00747	complete	very
IP.307626	IP.307626_obj00748	complete	very
IP.307626	IP.307626_obj00749	damaged	very
IP.307626	IP.307626_obj00750	complete	very
IP.307626	IP.307626_obj00751	complete	very
IP.307626	IP.307626_obj00752	complete	very
IP.307626	IP.307626_obj00753	unknown	very
IP.307626	IP.307626_obj00754	complete	very
IP.307626	IP.307626_obj00755	complete	very
IP.307626	IP.307626_obj00756	withheld	withheld
IP.307626	IP.307626_obj00757	withheld	withheld
IP.307626	IP.307626_obj00758	complete	very
IP.307626	IP.307626_obj00759	complete	very
IP.307626	IP.307626_obj00760	withheld	withheld
IP.307626	IP.307626_obj00761	withheld	withheld
IP.307626	IP.307626_obj00762	withheld	withheld
IP.307626	IP.307626_obj00763	planktonic_fragment	very
IP.307626	IP.307626_obj00764	agglutinated	not
IP.307626	IP.307626_obj00765	complete	very
IP.307626	IP.307626_obj00766	touching	not
IP.307626	IP.307626_obj00767	rock	very
IP.307626	IP.307626_obj00768	complete	very
IP.307626	IP.307626_obj00769	complete	very
IP.307626	IP.307626_obj00770	withheld	withheld
IP.307626	IP.307626_obj00771	withheld	withheld
IP.307626	IP.307626_obj00772	unknown	very
IP.307626	IP.307626_obj00773	complete	very
IP.307626	IP.307626_obj00774	rock	not
IP.307626	IP.307626_obj00775	unknown	very
IP.307626	IP.307626_obj00776	complete	very
IP.307626	IP.307626_obj00777	complete	very
IP.307626	IP.307626_obj00778	complete	very
IP.307626	IP.307626_obj00779	complete	very
IP.307626	IP.307626_obj00780	complete	very
IP.307626	IP.307626_obj00781	planktonic_fragment	very
IP.307626	IP.307626_obj00782	rock	not
IP.307626	IP.307626_obj00783	withheld	withheld
IP.307626	IP.307626_obj00784	complete	very
IP.307626	IP.307626_obj00785	withheld	withheld
IP.307626	IP.307626_obj00786	withheld	withheld
IP.307626	IP.307626_obj00787	withheld	withheld
IP.307626	IP.307626_obj00788	complete	very
IP.307626	IP.307626_obj00789	complete	very
IP.307626	IP.307626_obj00790	withheld	withheld
IP.307626	IP.307626_obj00791	withheld	withheld
IP.307626	IP.307626_obj00792	complete	very
IP.307626	IP.307626_obj00793	withheld	withheld
IP.307626	IP.307626_obj00794	damaged	very
IP.307626	IP.307626_obj00795	complete	very
IP.307626	IP.307626_obj00796	unknown	very
IP.307626	IP.307626_obj00797	complete	very
IP.307626	IP.307626_obj00798	planktonic_fragment	very
IP.307626	IP.307626_obj00799	complete	not
IP.307626	IP.307626_obj00800	complete	very
IP.307626	IP.307626_obj00801	unknown	very
IP.307626	IP.307626_obj00802	unknown	very
IP.307626	IP.307626_obj00803	complete	very
IP.307626	IP.307626_obj00804	unknown	very
IP.307626	IP.307626_obj00805	withheld	withheld
IP.307626	IP.307626_obj00806	complete	very
IP.307626	IP.307626_obj00807	withheld	withheld
IP.307626	IP.307626_obj00808	complete	very
IP.307626	IP.307626_obj00809	unknown	very
IP.307626	IP.307626_obj00810	touching	very
IP.307626	IP.307626_obj00811	complete	very
IP.307626	IP.307626_obj00812	withheld	withheld
IP.307626	IP.307626_obj00813	unknown	very
IP.307626	IP.307626_obj00814	planktonic_fragment	not
IP.307626	IP.307626_obj00815	unknown	very
IP.307626	IP.307626_obj00816	complete	very
IP.307626	IP.307626_obj00817	withheld	withheld
IP.307626	IP.307626_obj00818	complete	very
IP.307626	IP.307626_obj00819	complete	very
IP.307626	IP.307626_obj00820	complete	very
IP.307626	IP.307626_obj00821	planktonic_fragment	very
IP.307626	IP.307626_obj00822	damaged	very
IP.307626	IP.307626_obj00823	complete	very
IP.307626	IP.307626_obj00824	complete	very
IP.307626	IP.307626_obj00825	complete	very
IP.307626	IP.307626_obj00826	planktonic_fragment	very
IP.307626	IP.307626_obj00827	complete	very
IP.307626	IP.307626_obj00828	complete	very
IP.307626	IP.307626_obj00829	unknown	very
IP.307626	IP.307626_obj00830	complete	very
IP.307626	IP.307626_obj00831	withheld	withheld
IP.307626	IP.307626_obj00832	complete	very
IP.307626	IP.307626_obj00833	damaged	very
IP.307626	IP.307626_obj00834	complete	very
IP.307626	IP.307626_obj00835	complete	very
IP.307626	IP.307626_obj00836	unknown	very
IP.307626	IP.307626_obj00837	complete	very
IP.307626	IP.307626_obj00838	complete	very
IP.307626	IP.307626_obj00839	withheld	withheld
IP.307626	IP.307626_obj00840	planktonic_fragment	very
IP.307626	IP.307626_obj00841	complete	very
IP.307626	IP.307626_obj00842	unknown	very
IP.307626	IP.307626_obj00843	complete	very
IP.307626	IP.307626_obj00844	damaged	somewhat
IP.307626	IP.307626_obj00845	withheld	withheld
IP.307626	IP.307626_obj00846	unknown	very
IP.307626	IP.307626_obj00847	withheld	withheld
IP.307626	IP.307626_obj00848	unknown	very
IP.307626	IP.307626_obj00849	complete	very
IP.307626	IP.307626_obj00850	damaged	very
IP.307626	IP.307626_obj00851	touching	not
IP.307626	IP.307626_obj00852	planktonic_fragment	very
IP.307626	IP.307626_obj00853	complete	very
IP.307626	IP.307626_obj00854	complete	very
IP.307626	IP.307626_obj00855	damaged	very
IP.307626	IP.307626_obj00856	planktonic_fragment	very
IP.307626	IP.307626_obj00857	unknown	very
IP.307626	IP.307626_obj00858	complete	very
IP.307626	IP.307626_obj00859	withheld	withheld
IP.307626	IP.307626_obj00860	complete	very
IP.307626	IP.307626_obj00861	withheld	withheld
IP.307626	IP.307626_obj00862	unknown	very
IP.307626	IP.307626_obj00863	complete	very
IP.307626	IP.307626_obj00864	complete	very
IP.307626	IP.307626_obj00865	unknown	very
IP.307626	IP.307626_obj00866	damaged	very
IP.307626	IP.307626_obj00867	unknown	very
IP.307626	IP.307626_obj00868	complete	very
IP.307626	IP.307626_obj00869	unknown	very
IP.307626	IP.307626_obj00870	withheld	withheld
IP.307626	IP.307626_obj00871	rock	very
IP.307626	IP.307626_obj00872	unknown	very
IP.307626	IP.307626_obj00873	complete	very
IP.307626	IP.307626_obj00874	unknown	very
IP.307626	IP.307626_obj00875	unknown	very
IP.307626	IP.307626_obj00876	benthic	not
IP.307626	IP.307626_obj00877	withheld	withheld
IP.307626	IP.307626_obj00878	planktonic_fragment	very
IP.307626	IP.307626_obj00879	withheld	withheld
IP.307626	IP.307626_obj00880	complete	very
IP.307626	IP.307626_obj00881	complete	very
IP.307626	IP.307626_obj00882	withheld	withheld
IP.307626	IP.307626_obj00883	unknown	very
IP.307626	IP.307626_obj00884	unknown	very
IP.307626	IP.307626_obj00885	withheld	withheld
IP.307626	IP.307626_obj00886	rock	very
IP.307626	IP.307626_obj00887	withheld	withheld
IP.307626	IP.307626_obj00888	complete	very
IP.307626	IP.307626_obj00889	complete	very
IP.307626	IP.307626_obj00890	complete	very
IP.307626	IP.307626_obj00891	complete	very
IP.307626	IP.307626_obj00892	complete	very
IP.307626	IP.307626_obj00893	withheld	withheld
IP.307626	IP.307626_obj00894	complete	very
IP.307626	IP.307626_obj00895	complete	very
IP.307626	IP.307626_obj00896	withheld	withheld
IP.307626	IP.307626_obj00897	unknown	very
IP.307626	IP.307626_obj00898	complete	very
IP.307626	IP.307626_obj00899	complete	very
IP.307626	IP.307626_obj00900	complete	very
IP.307626	IP.307626_obj00901	withheld	withheld
IP.307626	IP.307626_obj00902	complete	very
IP.307626	IP.307626_obj00903	damaged	very
IP.307626	IP.307626_obj00904	damaged	very
IP.307626	IP.307626_obj00905	complete	very
IP.307626	IP.307626_obj00906	withheld	withheld
IP.307626	IP.307626_obj00907	withheld	withheld
IP.307626	IP.307626_obj00908	withheld	withheld
IP.307626	IP.307626_obj00909	planktonic_fragment	very
IP.307626	IP.307626_obj00910	withheld	withheld
IP.307626	IP.307626_obj00911	complete	very
IP.307626	IP.307626_obj00912	complete	very
IP.307626	IP.307626_obj00913	planktonic_fragment	very
IP.307626	IP.307626_obj00914	complete	very
IP.307626	IP.307626_obj00915	complete	very
IP.307626	IP.307626_obj00916	complete	very
IP.307626	IP.307626_obj00917	planktonic_fragment	very
IP.307626	IP.307626_obj00918	withheld	withheld
IP.307626	IP.307626_obj00919	complete	very
IP.307626	IP.307626_obj00920	complete	very
IP.307626	IP.307626_obj00921	unknown	very
IP.307626	IP.307626_obj00922	complete	very
IP.307626	IP.307626_obj00923	complete	very
IP.307626	IP.307626_obj00924	complete	very
IP.307626	IP.307626_obj00925	withheld	withheld
IP.307626	IP.307626_obj00926	complete	very
IP.307626	IP.307626_obj00927	withheld	withheld
IP.307626	IP.307626_obj00928	withheld	withheld
IP.307626	IP.307626_obj00929	unknown	very
IP.307626	IP.307626_obj00930	complete	very
IP.307626	IP.307626_obj00931	withheld	withheld
IP.307626	IP.307626_obj00932	complete	very
IP.307626	IP.307626_obj00933	complete	very
IP.307626	IP.307626_obj00934	withheld	withheld
IP.307626	IP.307626_obj00935	complete	very
IP.307626	IP.307626_obj00936	complete	very
IP.307626	IP.307626_obj00937	benthic	very
IP.307626	IP.307626_obj00938	unknown	very
IP.307626	IP.307626_obj00939	damaged	very
IP.307626	IP.307626_obj00940	complete	very
IP.307626	IP.307626_obj00941	clipped	very
IP.307626	IP.307626_obj00942	withheld	withheld
IP.307626	IP.307626_obj00943	complete	very
IP.307626	IP.307626_obj00944	complete	very
IP.307626	IP.307626_obj00945	withheld	withheld
IP.307626	IP.307626_obj00946	complete	not
IP.307626	IP.307626_obj00947	complete	very
IP.307626	IP.307626_obj00948	withheld	withheld
IP.307626	IP.307626_obj00949	touching	very
IP.307626	IP.307626_obj00950	complete	very
IP.307626	IP.307626_obj00951	complete	very
IP.307626	IP.307626_obj00952	withheld	withheld
IP.307626	IP.307626_obj00953	withheld	withheld
IP.307626	IP.307626_obj00954	damaged	very
IP.307626	IP.307626_obj00955	complete	very
IP.307626	IP.307626_obj00956	complete	very
IP.307626	IP.307626_obj00957	planktonic_fragment	very
IP.307626	IP.307626_obj00958	withheld	withheld
IP.307626	IP.307626_obj00959	unknown	very
IP.307626	IP.307626_obj00960	complete	very
IP.307626	IP.307626_obj00961	complete	very
IP.307626	IP.307626_obj00962	complete	very
IP.307626	IP.307626_obj00963	complete	very
IP.307626	IP.307626_obj00964	complete	very
IP.307626	IP.307626_obj00965	withheld	withheld
IP.307626	IP.307626_obj00966	complete	very
IP.307626	IP.307626_obj00967	complete	very
IP.307626	IP.307626_obj00968	complete	very
IP.307626	IP.307626_obj00969	withheld	withheld
IP.307626	IP.307626_obj00970	complete	very
IP.307626	IP.307626_obj00971	planktonic_fragment	very
IP.307626	IP.307626_obj00972	planktonic_fragment	very
IP.307626	IP.307626_obj00973	complete	very
IP.307626	IP.307626_obj00974	damaged	very
IP.307626	IP.307626_obj00975	complete	very
IP.307626	IP.307626_obj00976	unknown	very
IP.307626	IP.307626_obj00977	unknown	very
IP.307626	IP.307626_obj00978	unknown	very
IP.307626	IP.307626_obj00979	unknown	very
IP.307627	IP.307627_obj00001	unknown	very
IP.307627	IP.307627_obj00002	complete	very
IP.307627	IP.307627_obj00003	complete	very
IP.307627	IP.307627_obj00004	withheld	withheld
IP.307627	IP.307627_obj00005	complete	very
IP.307627	IP.307627_obj00006	unknown	very
IP.307627	IP.307627_obj00007	withheld	withheld
IP.307627	IP.307627_obj00008	damaged	very
IP.307627	IP.307627_obj00009	damaged	very
IP.307627	IP.307627_obj00010	withheld	withheld
IP.307627	IP.307627_obj00011	rock	very
IP.307627	IP.307627_obj00012	complete	very
IP.307627	IP.307627_obj00013	complete	very
IP.307627	IP.307627_obj00014	unknown	very
IP.307627	IP.307627_obj00015	planktonic_fragment	very
IP.307627	IP.307627_obj00016	withheld	withheld
IP.307627	IP.307627_obj00017	withheld	withheld
IP.307627	IP.307627_obj00018	complete	very
IP.307627	IP.307627_obj00019	complete	very
IP.307627	IP.307627_obj00020	complete	very
IP.307627	IP.307627_obj00021	complete	very
IP.307627	IP.307627_obj00022	withheld	withheld
IP.307627	IP.307627_obj00023	withheld	withheld
IP.307627	IP.307627_obj00024	complete	very
IP.307627	IP.307627_obj00025	complete	very
IP.307627	IP.307627_obj00026	unknown	very
IP.307627	IP.307627_obj00027	complete	very
IP.307627	IP.307627_obj00028	complete	not
IP.307627	IP.307627_obj00029	complete	very
IP.307627	IP.307627_obj00030	planktonic_fragment	very
IP.307627	IP.307627_obj00031	planktonic_fragment	very
IP.307627	IP.307627_obj00032	complete	very
IP.307627	IP.307627_obj00033	unknown	very
IP.307627	IP.307627_obj00034	complete	very
IP.307627	IP.307627_obj00035	damaged	very
IP.307627	IP.307627_obj00036	unknown	very
IP.307627	IP.307627_obj00037	complete	very
IP.307627	IP.307627_obj00038	complete	very
IP.307627	IP.307627_obj00039	complete	very
IP.307627	IP.307627_obj00040	unknown	very
IP.307627	IP.307627_obj00041	complete	very
IP.307627	IP.307627_obj00042	unknown	very
IP.307627	IP.307627_obj00043	complete	very
IP.307627	IP.307627_obj00044	unknown	very
IP.307627	IP.307627_obj00045	unknown	very
IP.307627	IP.307627_obj00046	withheld	withheld
IP.307627	IP.307627_obj00047	complete	very
IP.307627	IP.307627_obj00048	complete	very
IP.307627	IP.307627_obj00049	complete	very
IP.307627	IP.307627_obj00050	planktonic_fragment	very
IP.307627	IP.307627_obj00051	withheld	withheld
IP.307627	IP.307627_obj00052	unknown	very
IP.307627	IP.307627_obj00053	unknown	very
IP.307627	IP.307627_obj00054	withheld	withheld
IP.307627	IP.307627_obj00055	complete	very
IP.307627	IP.307627_obj00056	withheld	withheld
IP.307627	IP.307627_obj00057	complete	very
IP.307627	IP.307627_obj00058	withheld	withheld
IP.307627	IP.307627_obj00059	rock	very
IP.307627	IP.307627_obj00060	complete	not
IP.307627	IP.307627_obj00061	complete	very
IP.307627	IP.307627_obj00062	complete	very
IP.307627	IP.307627_obj00063	complete	very
IP.307627	IP.307627_obj00064	clipped	very
IP.307627	IP.307627_obj00065	complete	very
IP.307627	IP.307627_obj00066	complete	very
IP.307627	IP.307627_obj00067	clipped	very
IP.307627	IP.307627_obj00068	complete	very
IP.307627	IP.307627_obj00069	clipped	very
IP.307627	IP.307627_obj00070	withheld	withheld
IP.307627	IP.307627_obj00071	complete	very
IP.307627	IP.307627_obj00072	complete	very
IP.307627	IP.307627_obj00073	complete	very
IP.307627	IP.307627_obj00074	complete	very
IP.307627	IP.307627_obj00075	complete	very
IP.307627	IP.307627_obj00076	withheld	withheld
IP.307627	IP.307627_obj00077	complete	very
IP.307627	IP.307627_obj00078	complete	very
IP.307627	IP.307627_obj00079	planktonic_fragment	very
IP.307627	IP.307627_obj00080	unknown	very
IP.307627	IP.307627_obj00081	complete	very
IP.307627	IP.307627_obj00082	complete	very
IP.307627	IP.307627_obj00083	complete	very
IP.307627	IP.307627_obj00084	complete	very
IP.307627	IP.307627_obj00085	unknown	very
IP.307627	IP.307627_obj00086	unknown	very
IP.307627	IP.307627_obj00087	complete	very
IP.307627	IP.307627_obj00088	complete	very
IP.307627	IP.307627_obj00089	withheld	withheld
IP.307627	IP.307627_obj00090	complete	very
IP.307627	IP.307627_obj00091	complete	very
IP.307627	IP.307627_obj00092	withheld	withheld
IP.307627	IP.307627_obj00093	planktonic_fragment	very
IP.307627	IP.307627_obj00094	withheld	withheld
IP.307627	IP.307627_obj00095	complete	very
IP.307627	IP.307627_obj00096	damaged	very
IP.307627	IP.307627_obj00097	withheld	withheld
IP.307627	IP.307627_obj00098	complete	very
IP.307627	IP.307627_obj00099	withheld	withheld
IP.307627	IP.307627_obj00100	complete	very
IP.307627	IP.307627_obj00101	complete	very
IP.307627	IP.307627_obj00102	complete	very
IP.307627	IP.307627_obj00103	complete	very
IP.307627	IP.307627_obj00104	planktonic_fragment	very
IP.307627	IP.307627_obj00105	rock	very
IP.307627	IP.307627_obj00106	unknown	very
IP.307627	IP.307627_obj00107	complete	very
IP.307627	IP.307627_obj00108	complete	very
IP.307627	IP.307627_obj00109	complete	very
IP.307627	IP.307627_obj00110	complete	very
IP.307627	IP.307627_obj00111	clipped	very
IP.307627	IP.307627_obj00112	complete	very
IP.307627	IP.307627_obj00113	withheld	withheld
IP.307627	IP.307627_obj00114	withheld	withheld
IP.307627	IP.307627_obj00115	clipped	very
IP.307627	IP.307627_obj00116	planktonic_fragment	very
IP.307627	IP.307627_obj00117	complete	very
IP.307627	IP.307627_obj00118	withheld	withheld
IP.307627	IP.307627_obj00119	complete	very
IP.307627	IP.307627_obj00120	complete	very
IP.307627	IP.307627_obj00121	unknown	very
IP.307627	IP.307627_obj00122	complete	very
IP.307627	IP.307627_obj00123	damaged	very
IP.307627	IP.307627_obj00124	complete	very
IP.307627	IP.307627_obj00125	planktonic_fragment	very
IP.307627	IP.307627_obj00126	unknown	very
IP.307627	IP.307627_obj00127	clipped	very
IP.307627	IP.307627_obj00128	complete	very
IP.307627	IP.307627_obj00129	withheld	withheld
IP.307627	IP.307627_obj00130	unknown	very
IP.307627	IP.307627_obj00131	unknown	very
IP.307627	IP.307627_obj00132	complete	very
IP.307627	IP.307627_obj00133	complete	very
IP.307627	IP.307627_obj00134	unknown	very
IP.307627	IP.307627_obj00135	withheld	withheld
IP.307627	IP.307627_obj00136	withheld	withheld
IP.307627	IP.307627_obj00137	complete	very
IP.307627	IP.307627_obj00138	complete	very
IP.307627	IP.307627_obj00139	complete	very
IP.307627	IP.307627_obj00140	complete	very
IP.307627	IP.307627_obj00141	complete	very
IP.307627	IP.307627_obj00142	complete	very
IP.307627	IP.307627_obj00143	complete	very
IP.307627	IP.307627_obj00144	complete	very
IP.307627	IP.307627_obj00145	planktonic_fragment	very
IP.307627	IP.307627_obj00146	withheld	withheld
IP.307627	IP.307627_obj00147	complete	very
IP.307627	IP.307627_obj00148	complete	very
IP.307627	IP.307627_obj00149	withheld	withheld
IP.307627	IP.307627_obj00150	complete	very
IP.307627	IP.307627_obj00151	withheld	withheld
IP.307627	IP.307627_obj00152	complete	very
IP.307627	IP.307627_obj00153	complete	very
IP.307627	IP.307627_obj00154	complete	very
IP.307627	IP.307627_obj00155	complete	very
IP.307627	IP.307627_obj00156	withheld	withheld
IP.307627	IP.307627_obj00157	complete	very
IP.307627	IP.307627_obj00158	complete	very
IP.307627	IP.307627_obj00159	withheld	withheld
IP.307627	IP.307627_obj00160	complete	very
IP.307627	IP.307627_obj00161	complete	very
IP.307627	IP.307627_obj00162	complete	very
IP.307627	IP.307627_obj00163	withheld	withheld
IP.307627	IP.307627_obj00164	damaged	very
IP.307627	IP.307627_obj00165	withheld	withheld
IP.307627	IP.307627_obj00166	complete	very
IP.307627	IP.307627_obj00167	complete	very
IP.307627	IP.307627_obj00168	complete	not
IP.307627	IP.307627_obj00169	withheld	withheld
IP.307627	IP.307627_obj00170	complete	very
IP.307627	IP.307627_obj00171	complete	very
IP.307627	IP.307627_obj00172	rock	somewhat
IP.307627	IP.307627_obj00173	complete	very
IP.307627	IP.307627_obj00174	complete	very
IP.307627	IP.307627_obj00175	complete	very
IP.307627	IP.307627_obj00176	complete	very
IP.307627	IP.307627_obj00177	unknown	very
IP.307627	IP.307627_obj00178	complete	very
IP.307627	IP.307627_obj00179	complete	very
IP.307627	IP.307627_obj00180	complete	very
IP.307627	IP.307627_obj00181	complete	very
IP.307627	IP.307627_obj00182	complete	very
IP.307627	IP.307627_obj00183	complete	very
IP.307627	IP.307627_obj00184	planktonic_fragment	very
IP.307627	IP.307627_obj00185	withheld	withheld
IP.307627	IP.307627_obj00186	withheld	withheld
IP.307627	IP.307627_obj00187	withheld	withheld
IP.307627	IP.307627_obj00188	complete	very
IP.307627	IP.307627_obj00189	complete	very
IP.307627	IP.307627_obj00190	complete	very
IP.307627	IP.307627_obj00191	withheld	withheld
IP.307627	IP.307627_obj00192	withheld	withheld
IP.307627	IP.307627_obj00193	withheld	withheld
IP.307627	IP.307627_obj00194	unknown	very
IP.307627	IP.307627_obj00195	complete	very
IP.307627	IP.307627_obj00196	complete	very
IP.307627	IP.307627_obj00197	withheld	withheld
IP.307627	IP.307627_obj00198	withheld	withheld
IP.307627	IP.307627_obj00199	complete	very
IP.307627	IP.307627_obj00200	complete	very
IP.307627	IP.307627_obj00201	complete	very
IP.307627	IP.307627_obj00202	damaged	very
IP.307627	IP.307627_obj00203	complete	very
IP.307627	IP.307627_obj00204	complete	very
IP.307627	IP.307627_obj00205	complete	very
IP.307627	IP.307627_obj00206	complete	very
IP.307627	IP.307627_obj00207	complete	very
IP.307627	IP.307627_obj00208	complete	very
IP.307627	IP.307627_obj00209	complete	very
IP.307627	IP.307627_obj00210	complete	very
IP.307627	IP.307627_obj00211	planktonic_fragment	very
IP.307627	IP.307627_obj00212	withheld	withheld
IP.307627	IP.307627_obj00213	withheld	withheld
IP.307627	IP.307627_obj00214	complete	very
IP.307627	IP.307627_obj00215	complete	very
IP.307627	IP.307627_obj00216	planktonic_fragment	very
IP.307627	IP.307627_obj00217	complete	very
IP.307627	IP.307627_obj00218	complete	very
IP.307627	IP.307627_obj00219	mollusk	not
IP.307627	IP.307627_obj00220	rock	very
IP.307627	IP.307627_obj00221	unknown	very
IP.307627	IP.307627_obj00222	withheld	withheld
IP.307627	IP.307627_obj00223	complete	very
IP.307627	IP.307627_obj00224	complete	very
IP.307627	IP.307627_obj00225	clipped	very
IP.307627	IP.307627_obj00226	complete	very
IP.307627	IP.307627_obj00227	clipped	very
IP.307627	IP.307627_obj00228	complete	very
IP.307627	IP.307627_obj00229	complete	very
IP.307627	IP.307627_obj00230	complete	very
IP.307627	IP.307627_obj00231	rock	not
IP.307627	IP.307627_obj00232	withheld	withheld
IP.307627	IP.307627_obj00233	clipped	very
IP.307627	IP.307627_obj00234	withheld	withheld
IP.307627	IP.307627_obj00235	complete	very
IP.307627	IP.307627_obj00236	clipped	very
IP.307627	IP.307627_obj00237	rock	very
IP.307627	IP.307627_obj00238	planktonic_fragment	not
IP.307627	IP.307627_obj00239	complete	very
IP.307627	IP.307627_obj00240	complete	very
IP.307627	IP.307627_obj00241	complete	very
IP.307627	IP.307627_obj00242	planktonic_fragment	very
IP.307627	IP.307627_obj00243	withheld	withheld
IP.307627	IP.307627_obj00244	complete	very
IP.307627	IP.307627_obj00245	complete	very
IP.307627	IP.307627_obj00246	withheld	withheld
IP.307627	IP.307627_obj00247	complete	very
IP.307627	IP.307627_obj00248	complete	very
IP.307627	IP.307627_obj00249	complete	very
IP.307627	IP.307627_obj00250	clipped	very
IP.307627	IP.307627_obj00251	clipped	very
IP.307627	IP.307627_obj00252	complete	very
IP.307627	IP.307627_obj00253	complete	very
IP.307627	IP.307627_obj00254	complete	very
IP.307627	IP.307627_obj00255	clipped	very
IP.307627	IP.307627_obj00256	clipped	very
IP.307627	IP.307627_obj00257	planktonic_fragment	very
IP.307627	IP.307627_obj00258	withheld	withheld
IP.307627	IP.307627_obj00259	unknown	very
IP.307627	IP.307627_obj00260	complete	very
IP.307627	IP.307627_obj00261	complete	very
IP.307627	IP.307627_obj00262	unknown	very
IP.307627	IP.307627_obj00263	complete	very
IP.307627	IP.307627_obj00264	damaged	very
IP.307627	IP.307627_obj00265	complete	very
IP.307627	IP.307627_obj00266	unknown	very
IP.307627	IP.307627_obj00267	unknown	very
IP.307627	IP.307627_obj00268	withheld	withheld
IP.307627	IP.307627_obj00269	planktonic_fragment	not
[truncated: 122,232 more rows]
